# Supplementary material for: Association between Heavy Metals and Rare Earth Elements with Acute Ischemic Stroke: A Case-Control Study Conducted in the Canary Islands (Spain)
Source: Toxics. 2020 Sep 2;8(3):66. doi: 10.3390/toxics8030066 (PMC7560340; doi:10.3390/toxics8030066)
Supplement: Supplementary file 1 [file toxics-08-00066-s001.zip]

Archive with 5 entries (4 files):
- toxics-909598 supplementary/
- toxics-909598 supplementary/Supplementary material 1.xlsx
- toxics-909598 supplementary/Supplementary material 2.xlsx
- toxics-909598 supplementary/Supplementary material 3.xlsx
- toxics-909598 supplementary/Supplementary material 4.xlsx
