# Supplementary material for: Association between Heavy Metals and Rare Earth Elements with Acute Ischemic Stroke: A Case-Control Study Conducted in the Canary Islands (Spain)
Source: Toxics. 2020 Sep 2;8(3):66. doi: 10.3390/toxics8030066 (PMC7560340; doi:10.3390/toxics8030066)
Supplement: Supplementary file 1 [file toxics-08-00066-s001.zip › toxics-909598 supplementary/Supplementary material 1.xlsx]

## Sheet: Hoja1
	Supplementary material 1.
	Limit of quantification (LOQ)a of elements of inorganic elements included in the study.
				Rare Earth Elements and
	ATSDR’s priority pollutant list			elements used in high tech devices
	Ag (silver)	0.00295663		Au (gold)	0.0121097
	As (arsenic)	0.0116529		Bi (bismuth)	0.00380541
	Ba (barium)	0.103047		Ce (cerium)	0.0234441
	Be (beryllium)	0.0186959		Dy (dysprosium)	0.000692823
	Cd (cadmium)	0.00271838		Er (erbium)	0.000419613
	Co (cobalt)	0.00360781		Eu (europium)	0.000327764
	Cu (copper)	1.42494		Fe (iron)	32.8655
	Hg (mercury)	0.0190068		Ga (gallium)	0.00652425
	Mn (manganese)	0.0993398		Gd (gadolinium)	0.00182133
	Ni (nickel)	1.29748		Ho (holmium)	0.000159647
	Pb (lead)	0.0568823		In (indium)	0.00171765
	Pd (palladium)	0.0121977		La (lanthanum)	0.010915
	Se (selenium)	0.00106159		Lu (lutetium)	0.000107598
	Sb (antimony)	0.0343446		Nb (niobium)	0.0157568
	Sr (strontium)	0.201308		Nd (neodymium)	0.0060975
	Th (thorium)	0.00152545		Os (osmium)	0.000604513
	U (uranium)	0.00116442		Pr (praseodymium)	0.00180951
	V (vanadium)	0.0103595		Pt (platinum)	0.00130396
	Zn (zinc)	49.3757		Ru (ruthenium)	0
				Sm (samarium)	0.000970447
				Sn (tin)	0.142825
				Ta (tantalum)	0.00860186
				Tb (terbium)	0.000401301
				Tm (thulium)	7.79445e-05
				Y (yttrium)	0.00389411
				Yb (ytterbium)	0.000400048
	a LOQ was determined as 3X value of the blank, measured 10 times.
	Values are expressed in ng/mL.
