# Supplementary material for: Association between Heavy Metals and Rare Earth Elements with Acute Ischemic Stroke: A Case-Control Study Conducted in the Canary Islands (Spain)
Source: Toxics. 2020 Sep 2;8(3):66. doi: 10.3390/toxics8030066 (PMC7560340; doi:10.3390/toxics8030066)
Supplement: Supplementary file 1 [file toxics-08-00066-s001.zip › toxics-909598 supplementary/Supplementary material 2.xlsx]

## Sheet: Hoja1
		Supplementary material 2. Bivariate correlations between inorganic elements and continuous demographic variables.
		Significant associations are highlighted in bold.
		Red color indicates positive correlation, green color indicates negative correlation.
				Controls (n = 83)			Cases (n = 92)
		Elements		Age	Barthel index of dependence		Age	Barthel index of dependence
		Inorganic elements including in the ATSDR’s priority pollutant list
		Ag (silver)	Pearson coefficient	0.0713668	0.135909		0.00987626	0.0747137
			P value	0.521431	0.223424		0.925557	0.479057
		As (arsenic)	Pearson coefficient	-0.0455195	0.173331		0.0144723	0.0731802
			P value	0.682815	0.119399		0.891092	0.48815
		Ba (barium)	Pearson coefficient	0.045915	-0.0248057		0.0684457	0.062635
			P value	0.680208	0.824929		0.516796	0.553086
		Be (beryllium)	Pearson coefficient	-0.147213	0.0884315		-0.000710661	-0.277799
			P value	0.18415	0.429506		0.994636	0.00733778
		Cd (cadmium)	Pearson coefficient	-0.0245031	-0.0378447		-0.0991607	-0.00484095
			P value	0.825963	0.735696		0.346996	0.963471
		Co (cobalt)	Pearson coefficient	-0.00719909	-0.0945052		-0.0214122	0.065873
			P value	0.948498	0.39837		0.839453	0.532712
		Cu (copper)	Pearson coefficient	0.00414576	0.0543632		0.116435	-0.13762
			P value	0.970328	0.627619		0.269029	0.19081
		Hg (mercury)	Pearson coefficient	-0.0992333	0.101198		-0.0559614	0.158584
			P value	0.372096	0.365653		0.596223	0.13108
		Mn (manganese)	Pearson coefficient	-0.0436144	-0.0190046		-0.0673932	-0.0316794
			P value	0.695423	0.865429		0.523278	0.764346
		Ni (nickel)	Pearson coefficient	-0.0475491	0.152511		0.116015	-0.111445
			P value	0.669478	0.171356		0.270771	0.290227
		Pb (lead)	Pearson coefficient	0.0575314	0.156031		0.0491968	-0.0243885
			P value	0.605425	0.161567		0.641423	0.8175
		Pd (palladium)	Pearson coefficient	-0.0167443	-0.0746298		-0.0760582	0.12379
			P value	0.880571	0.505183		0.471159	0.239735
		Se (selenium)	Pearson coefficient	0.0450028	0.136217		0.0130935	0.125425
			P value	0.686226	0.222369		0.901413	0.233536
		Sb (antimony)	Pearson coefficient	0.244978	-0.0598486		-0.0384588	0.0599497
			P value	0.0256055	0.593264		0.715877	0.570262
		Sr (strontium)	Pearson coefficient	-0.112637	0.00278015		-0.0258902	-0.0341405
			P value	0.310661	0.980223		0.806475	0.746634
		Th (thorium)	Pearson coefficient	0.0235264	-0.00420876		0.262391	-0.103462
			P value	0.832798	0.970065		0.0115107	0.326374
		U (uranium)	Pearson coefficient	-0.0152025	-0.031686		0.111742	-0.0930521
			P value	0.891498	0.777487		0.288935	0.377648
		V (vanadium)	Pearson coefficient	-0.103415	0.145295		-0.0548992	0.175705
			P value	0.352184	0.192772		0.603226	0.0938714
		Zn (zinc)	Pearson coefficient	-0.00823614	0.0458007		-0.018716	0.0148385
			P value	0.941091	0.68284		0.859447	0.888354
		Rare earth elements (REE) and elements used in high tech devices
		Au (gold)	Pearson coefficient	-0.0297789	-0.308785		-0.0355984	0.183254
			P value	0.789281	0.0047641		0.736203	0.0803745
		Bi (bismuth)	Pearson coefficient	0.0971726	0.0926059		0.0444065	0.0766128
			P value	0.382157	0.40796		0.674255	0.467922
		Ce (cerium)	Pearson coefficient	0.00303504	-0.0549586		0.0930258	-0.0278849
			P value	0.978275	0.623849		0.377784	0.79189
		Dy (dysprosium)	Pearson coefficient	0.0681206	0.0437761		0.257956	0.0733865
			P value	0.540599	0.696159		0.0130438	0.486922
		Er (erbium)	Pearson coefficient	0.125747	0.0164847		0.302631	-0.00824174
			P value	0.257325	0.883137		0.00336638	0.93785
		Eu (europium)	Pearson coefficient	0.104335	0.13231		0.254312	-0.176846
			P value	0.347893	0.236038		0.0144335	0.0917233
		Fe (iron)	Pearson coefficient	-0.0561078	-0.110575		-0.00707945	0.000893189
			P value	0.614394	0.322681		0.946601	0.993258
		Ga (gallium)	Pearson coefficient	0.103956	0.0300156		0.0392477	0.087778
			P value	0.349653	0.788938		0.710305	0.40539
		Gd (gadolinium)	Pearson coefficient	0.128117	0.0264261		-0.118509	-0.26231
			P value	0.248393	0.813692		0.260536	0.0115374
		Ho (holmium)	Pearson coefficient	0.141972	0.0503188		0.28837	-0.0277062
			P value	0.200437	0.653471		0.0053098	0.793194
		In (indium)	Pearson coefficient	0.121216	0.0790175		0.0809094	-0.0527608
			P value	0.275005	0.480403		0.443258	0.617432
		La (lanthanum)	Pearson coefficient	-0.167393	0.0846392		0.204243	-0.036854
			P value	0.130383	0.44963		0.0508332	0.727257
		Lu (lutetium)	Pearson coefficient	0.12559	0.0464781		0.124375	0.106114
			P value	0.257922	0.678405		0.237506	0.314061
		Nb (niobium)	Pearson coefficient	-0.0686408	-0.148718		-0.0709786	0.234752
			P value	0.537504	0.182383		0.501365	0.0242935
		Nd (neodymium)	Pearson coefficient	-0.0237801	0.0113969		0.275396	-0.00242941
			P value	0.831022	0.919056		0.00788458	0.981663
		Os (osmium)	Pearson coefficient	-0.0428805	-0.193871		0.051082	0.115397
			P value	0.700302	0.0809451		0.628685	0.27335
		Pr (praseodymium)	Pearson coefficient	0.0597315	0.0244612		0.242793	-0.0543063
			P value	0.591678	0.827322		0.0197032	0.60715
		Pt (platinum)	Pearson coefficient	0.16684	-0.0129416		-0.0301962	0.144695
			P value	0.131678	0.908131		0.775079	0.168777
		Ru (ruthenium)	Pearson coefficient	-0.117522	0.0169931		-0.112165	-0.0610002
			P value	0.290005	0.87956		0.287103	0.563513
		Sm (samarium)	Pearson coefficient	-0.105548	0.0495814		0.203422	0.0265055
			P value	0.342285	0.65823		0.0517912	0.801969
		Sn (tin)	Pearson coefficient	0.0930104	0.121348		-0.075186	-0.0163247
			P value	0.40297	0.277476		0.476274	0.877255
		Ta (tantalum)	Pearson coefficient	-0.0168785	-0.28817		-0.00809073	0.0377741
			P value	0.879621	0.00865548		0.938987	0.720725
		Tb (terbium)	Pearson coefficient	0.159871	0.115126		0.187547	-0.0462536
			P value	0.148821	0.303039		0.0734197	0.661518
		Tm (thulium)	Pearson coefficient	0.117189	0.013048		0.234828	0.0437684
			P value	0.291385	0.907378		0.0242466	0.678676
		Y (yttrium)	Pearson coefficient	0.0734312	0.0733501		0.230447	-0.0356477
			P value	0.509423	0.512533		0.0271062	0.735851
		Yb (ytterbium)	Pearson coefficient	0.154872	0.053372		0.25649	0.0838335
			P value	0.162113	0.633915		0.0135885	0.426899
