# Supplementary material for: Association between Heavy Metals and Rare Earth Elements with Acute Ischemic Stroke: A Case-Control Study Conducted in the Canary Islands (Spain)
Source: Toxics. 2020 Sep 2;8(3):66. doi: 10.3390/toxics8030066 (PMC7560340; doi:10.3390/toxics8030066)
Supplement: Supplementary file 1 [file toxics-08-00066-s001.zip › toxics-909598 supplementary/Supplementary material 3.xlsx]

## Sheet: Hoja1
		Supplementary material 3. Bivariate correlations between inorganic elements and categorical variables. Significant associations are highlighted in bold. Data reported in ng/mL, except for copper, zinc and iron (ug/mL).
		Controls (n = 83)
		Gender				Smoking				Diabetes				Arterial hypertension				Dyslipidemia				Coronary cardiopathy
	Elements	Male	Female	P value		Yes	No	P value		Yes	No	P value		Yes	No	P value		Yes	No	P value		Yes	No	P value
	Inorganic elements including in the ATSDR’s priority pollutant list
	Ag (silver)	0.004	0.104055	0.0281157		0.0045	0.0612306	0.163056		0.006	0.0055	0.432704		0.053085	0.006	0.858334		0.0579011	0.006	0.939448		0.004	0.0065	0.185443
	As (arsenic)	1.69439	1.54491	0.949134		1.66889	1.69439	0.661539		1.72122	1.60343	0.51603		1.7078	1.64865	0.84725		1.73919	1.53162	0.849642		1.25589	1.69176	0.633991
	Ba (barium)	212.291	204.644	0.869697		218.946	201.393	0.312808		207.008	206.431	0.98476		206.607	209.778	0.832192		215.599	201.048	0.442617		222.232	202.574	0.292584
	Be (beryllium)	0.002	0.002	0.504611		0.001	0.002	0.550024		0.002	0.002	0.638745		0.002	0.001	0.0239134		0.002	0.002	0.503031		0.002	0.002	0.648774
	Cd (cadmium)	0.207373	0.27444	0.0221668		0.251725	0.24682	0.761113		0.254439	0.237601	0.276229		0.272792	0.219586	0.118691		0.261014	0.235048	0.776132		0.235048	0.247255	0.642943
	Co (cobalt)	0.157944	0.219664	0.00679517		0.191395	0.187191	0.798432		0.193546	0.18818	0.8635		0.178103	0.19552	0.5963		0.191395	0.179985	0.398887		0.218934	0.18016	0.0860655
	Cu (copper)	0.57	0.66	0.00288131		0.57	0.62	0.0375716		0.63	0.59	0.104441		0.6	0.59	0.900358		0.62	0.6	0.879455		0.62	0.6	0.735142
	Hg (mercury)	3.73903	3.49726	0.701892		3.845	3.24283	0.779709		3.08775	4.06335	0.217913		4.30599	3.22446	0.39668		4.65666	3.24283	0.305973		4.03	3.49093	0.564377
	Mn (manganese)	7.4111	9.0868	0.00324345		8.25826	8.48082	0.941834		7.80343	8.52408	0.767165		8.79075	8.47349	0.817195		7.48326	8.56734	0.236078		8.56734	8.47716	0.920158
	Ni (nickel)	1.092	1.0805	0.85537		1.3845	1.08	0.107111		1.289	1.069	0.459168		1.373	0.885	0.0313474		1.102	1.07	0.39624		0.816	1.107	0.196865
	Pb (lead)	9.13541	8.94341	0.500056		8.45658	9.10786	0.661539		9.14672	8.52733	0.695356		8.92378	9.0291	0.259795		8.44076	9.14672	0.181383		6.6433	9.14107	0.108766
	Pd (palladium)	0.002	0.002	0.312158		0.0025	0.002	0.78642		0.001	0.0025	0.0612344		0.004	0.002	0.107502		0.003	0.002	0.382331		0.002	0.002	0.765543
	Se (selenium)	123.691	126.851	0.891266		115.689	127.619	0.268452		119.788	129.772	0.100425		120.906	126.536	0.809721		123.617	127.167	0.544089		133.646	124.553	0.625092
	Sb (antimony)	0.025	0.0305	0.366623		0.0235	0.028	0.192903		0.025	0.027	0.688122		0.024	0.028	0.761445		0.0245	0.03	0.267116		0.02	0.0275	0.46329
	Sr (strontium)	15.9489	17.1326	0.029396		16.2537	16.9129	0.349076		16.2742	16.727	0.954301		16.613	16.6399	0.650781		16.809	16.2417	0.711627		16.793	16.4197	0.725721
	Th (thorium)	0.070809	0.0720446	0.359159		0.0714345	0.0710197	0.932083		0.0680115	0.073273	0.470328		0.0749165	0.070809	0.915528		0.0759765	0.0680115	0.31218		0.097275	0.0682255	0.0834416
	U (uranium)	0.0760482	0.0979758	0.0377199		0.0746693	0.0856444	0.336701		0.0866854	0.0802194	0.730966		0.0889297	0.0800778	0.714369		0.0950778	0.0785633	0.134225		0.0803609	0.0836702	0.950048
	V (vanadium)	0.012	0.011	0.876759		0.016	0.01	0.370959		0.014	0.011	0.85211		0.01	0.012	0.420821		0.013	0.011	0.890577		0.012	0.011	0.758641
	Zn (zinc)	5.52	4.98	0.0479697		5.16	5.13	0.990297		5.01	5.31	0.236278		5.35	5.08	0.543997		5.06	5.13	0.507001		5.27	5.12	0.539255
	Rare earth elements (REE) and elements used in high tech devices
	Au (gold)	0.015	0.012	0.309145		0.0055	0.015	0.0755716		0.015	0.013	0.695111		0.015	0.012	0.110634		0.012	0.019	0.488601		0.024	0.0125	0.831187
	Bi (bismuth)	0.111629	0.105594	0.465916		0.102538	0.110166	0.543129		0.0929327	0.112711	0.456243		0.101094	0.115421	0.298212		0.106397	0.110166	0.683553		0.123029	0.101094	0.603056
	Ce (cerium)	18.0345	19.2917	0.168777		18.143	18.0397	0.922499		17.6739	18.4746	0.547359		18.3713	17.6739	0.500184		18.1455	17.6739	0.425906		20.1438	17.8542	0.286876
	Dy (dysprosium)	0.0148281	0.0180425	0.119112		0.0149159	0.0172088	0.715225		0.0160713	0.017265	0.566574		0.0158786	0.0169847	0.900352		0.0188774	0.0168217	0.649102		0.0259326	0.0168904	0.32223
	Er (erbium)	0.00127193	0.0039473	0.039635		0.00211981	0.00264295	0.903096		0.00174553	0.00268654	0.241439		0.00195599	0.00264295	0.530801		0.00251569	0.00174553	0.248896		0.00172176	0.00246821	0.850749
	Eu (europium)	0.0001	0.00583988	0.0154452		0.00015	0.0002	0.644964		0.0002	0.0002	0.37723		0.0002	0.00470309	0.340241		0.0002	0.0002	0.788573		0.00535754	0.0002	0.39633
	Fe (iron)	301.1	264.3	0.00386482		284.4	273.5	0.770394		273.5	276.3	0.977141		296	271.8	0.340331		273.1	275.5	0.556744		264.9	276.3	0.459765
	Ga (gallium)	0.523458	0.686318	0.044		0.529133	0.616173	1		0.546892	0.626699	0.923909		0.588818	0.609847	0.678763		0.612588	0.609847	0.550398		0.743189	0.554178	0.444692
	Gd (gadolinium)	0.0324449	0.0402067	0.0696906		0.0350357	0.0358982	0.936985		0.0298696	0.038781	0.228722		0.0330159	0.0371693	0.692873		0.0376002	0.0358982	0.55986		0.049041	0.0335456	0.0331404
	Ho (holmium)	9e-05	0.000125	0.0388014		7.5e-05	0.00012	0.139135		9e-05	0.000125	0.126087		0.0001	0.00012	0.540399		0.00012	0.00011	0.321428		0.00013	0.00011	0.359895
	In (indium)	0.00012	0.00019	0.171236		0.00015	0.00014	0.774853		0.00015	0.00014	0.920046		0.000135	0.00015	0.582677		0.00015	0.00014	0.595223		0.0013	0.000145	0.0916609
	La (lanthanum)	0.0114	0.0097	0.237848		0.0089	0.01	0.826706		0.01	0.00985	0.927692		0.00665	0.0114	0.0558596		0.0086	0.0113	0.375402		0.0101	0.00985	0.603029
	Lu (lutetium)	5e-05	7.5e-05	0.101406		5e-05	7e-05	0.053686		5e-05	7e-05	0.0498448		5e-05	6e-05	0.243861		6.5e-05	6e-05	0.692845		7e-05	6e-05	0.296372
	Nb (niobium)	0.210416	0.01305	0.678374		0.00905	0.195662	0.596793		0.0104	0.214747	0.280443		0.218001	0.011	0.257744		0.239035	0.011	0.022623		0.218859	0.01165	0.467388
	Nd (neodymium)	0.0055	0.0057	0.435793		0.0062	0.0057	0.683681		0.0055	0.0057	0.616015		0.0077	0.0055	0.323466		0.00545	0.0057	0.943317		0.004	0.0061	0.670064
	Os (osmium)	0.0028	0.000905	0.0114356		0.002735	0.00187	0.250458		0.00179	0.00222	0.87101		0.001775	0.00208	0.458301		0.002945	0.00187	0.23983		0.00274	0.00183	0.735132
	Pr (praseodymium)	0.00105	0.002005	0.00902454		0.001	0.00166	0.128472		0.00206	0.00133	0.318216		0.00196	0.00138	0.470059		0.00127	0.00166	0.875713		0.00194	0.00138	0.930108
	Pt (platinum)	1.4e-05	1.9e-05	0.245045		1.65e-05	1.5e-05	0.579885		1.7e-05	1.5e-05	0.663735		1.7e-05	1.5e-05	0.269911		2e-05	1.4e-05	0.273401		1.4e-05	1.7e-05	0.494517
	Ru (ruthenium)	0.00096	0.0006685	0.544473		0.001184	0.00073	0.18701		0.001156	0.000699	0.0210744		0.0010855	0.000703	0.272202		0.00061	0.000942	0.708092		0.000743	0.0009015	0.475109
	Sm (samarium)	0.001374	0.0016635	0.417306		0.0010925	0.001599	0.661539		0.001131	0.0016635	0.709525		0.001465	0.001312	0.714369		0.0018945	0.00124	0.247513		0.0212684	0.0013405	0.475118
	Sn (tin)	0.2147	0.1226	0.50878		0.2306	0.1683	0.738058		0.1197	0.2102	0.234389		0.1169	0.2021	0.291584		0.1169	0.1792	0.676627		0.235	0.16265	0.0837956
	Ta (tantalum)	0.003135	0.0035275	0.584508		0.0020995	0.003634	0.201643		0.002533	0.0036775	0.094633		0.003365	0.003253	0.307287		0.004108	0.003061	0.172271		0.002014	0.003365	0.459765
	Tb (terbium)	6.5e-05	0.000117	0.0128437		6.8e-05	8.6e-05	0.408259		5.6e-05	9.35e-05	0.0579653		7.5e-05	8.6e-05	0.476002		8.2e-05	7.5e-05	0.783398		7.1e-05	8.2e-05	0.920155
	Tm (thulium)	5.3e-05	3.75e-05	0.671699		2.75e-05	5.3e-05	0.0364523		2.8e-05	6.25e-05	0.00950418		4e-05	5.2e-05	0.253693		5.25e-05	4.9e-05	0.357822		3.7e-05	4.95e-05	0.555905
	Y (yttrium)	0.002264	0.101557	0.000124649		0.003928	0.003683	0.817272		0.003628	0.003926	0.871015		0.0036155	0.003838	0.272212		0.0408046	0.003683	0.992437		0.111266	0.0036155	0.688464
	Yb (ytterbium)	5.2e-05	8.35e-05	0.0314827		5.6e-05	6.6e-05	0.990297		6.2e-05	6.35e-05	0.713067		7.1e-05	6.1e-05	0.412947		8.9e-05	5.2e-05	0.0189693		4e-05	6.6e-05	0.353808
		Additional file 3. Bivariate correlations between inorganic elements and categorical variables. Significant associations are highlighted in bold. Data reported in ng/mL, except for copper, zinc and iron (ug/mL).
		Cases (n = 92)
		Gender				Smoking				Diabetes				Arterial hypertension				Dyslipidemia				Coronary cardiopathy
	Elements	Male	Female	P value		Yes	No	P value		Yes	No	P value		Yes	No	P value		Yes	No	P value		Yes	No	P value
	Inorganic elements including in the ATSDR’s priority pollutant list
	Ag (silver)	0.0605931	0.065573	0.866421		0.0569594	0.0682562	0.335089		0.065573	0.063253	0.798765		0.065573	0.063253	0.616671		0.065573	0.063253	0.976897		0.006	0.0683874	0.0409597
	As (arsenic)	1.59998	1.65127	0.897454		1.8044	1.53079	0.40644		2.10818	1.58514	0.278388		1.6123	1.59998	0.781991		1.58514	1.70698	0.617246		1.53869	1.63179	0.217691
	Ba (barium)	166.859	180.144	0.745827		178.103	172.786	0.713179		153.378	178.103	0.782185		178.103	153.378	0.176829		178.621	164.144	0.210768		183.375	169.822	0.346614
	Be (beryllium)	0.003	0.006	0.0294694		0.009	0.003	0.0152264		0.005	0.004	0.750958		0.008	0.002	0.00388383		0.006	0.002	0.0155782		0.003	0.005	0.405167
	Cd (cadmium)	0.298409	0.246501	0.405495		0.270777	0.251995	0.495564		0.244332	0.295016	0.363661		0.249798	0.270777	0.500803		0.266808	0.251995	0.459719		0.250897	0.292594	0.505207
	Co (cobalt)	0.177481	0.22087	0.00576056		0.212754	0.187221	0.490353		0.187221	0.190548	0.788933		0.177481	0.212754	0.0355285		0.188955	0.191511	0.970348		0.189366	0.189752	0.395571
	Cu (copper)	0.6	0.64	0.000914228		0.62	0.62	0.788342		0.62	0.62	0.613789		0.62	0.61	0.731743		0.62	0.63	0.571502		0.64	0.61	0.634963
	Hg (mercury)	3.52325	4.01072	0.489406		3.20369	3.8918	0.640704		4.0351	3.44376	0.363661		3.91097	3.52535	0.270127		3.52325	3.95996	0.682619		2.97054	4.06948	0.0180089
	Mn (manganese)	7.41221	8.67549	0.0908307		8.36276	7.5392	0.571502		9.04482	7.5392	0.143918		7.45273	8.36276	0.335878		8.36276	7.33413	0.174196		7.20349	8.22878	0.428795
	Ni (nickel)	1.068	0.819	0.398908		1.008	0.942	0.77249		1.148	0.819	0.076966		0.916	1.068	0.722437		1.008	0.897	0.560319		0.7435	1.0935	0.336044
	Pb (lead)	13.4628	9.00178	0.000331886		10.7772	11.2348	0.420593		8.94961	12.1644	0.186526		10.7772	11.2079	0.9506		11.2348	9.8972	0.963763		12.3016	10.5526	0.68931
	Pd (palladium)	0.002	0.005	0.162837		0.004	0.004	0.927122		0.004	0.004	0.697467		0.004	0.003	0.197451		0.004	0.004	0.60038		0.0035	0.004	0.614929
	Se (selenium)	126.88	129.402	0.70482		128.079	128.485	0.229404		124.74	129.402	0.577299		128.079	128.485	0.65257		123.159	135.894	0.121422		108.472	133.395	0.000440025
	Sb (antimony)	0.021	0.023	0.253996		0.022	0.021	0.422847		0.019	0.022	0.479726		0.02	0.028	0.0784118		0.02	0.026	0.156462		0.0185	0.0235	0.0759669
	Sr (strontium)	14.3709	16.1326	0.0908307		15.3321	15.5201	0.420593		14.5836	15.4487	0.278388		15.8352	14.5232	0.0685418		14.774	16.1326	0.184906		14.2281	15.9839	0.174582
	Th (thorium)	0.0557284	0.0649377	0.127653		0.0552029	0.0615225	0.930868		0.0643596	0.0607189	0.401821		0.0615225	0.0552029	0.249084		0.0635734	0.0525268	0.134795		0.0611775	0.0613007	0.99003
	U (uranium)	0.0700325	0.075264	0.769596		0.0676452	0.075264	0.781991		0.0652927	0.075264	0.657596		0.075264	0.0659872	0.500803		0.0700325	0.0760811	0.46981		0.0700924	0.0735598	0.317562
	V (vanadium)	0.007	0.009	0.996877		0.007	0.009	0.314534		0.009	0.008	0.346651		0.007	0.008	0.743688		0.008	0.009	0.807079		0.0065	0.009	0.22779
	Zn (zinc)	5.55	5.1	0.0418805		5.29	5.19	0.744207		5.18	5.33	0.274514		5.29	5.37	0.820298		5.29	5.1	0.859037		4.92	5.47	0.0273012
	Rare earth elements (REE) and elements used in high tech devices
	Au (gold)	0.008	0.007	0.76029		0.007	0.007	0.304934		0.007	0.008	0.62252		0.007	0.009	0.631326		0.007	0.009	0.225489		0.007	0.0075	0.523362
	Bi (bismuth)	0.0829129	0.0862412	0.99376		0.0781177	0.0869922	0.199869		0.0765696	0.0871124	0.197961		0.0874881	0.0764288	0.502915		0.0904287	0.0764288	0.309025		0.0952847	0.0812812	1
	Ce (cerium)	15.0196	13.9912	0.676038		14.9595	15.0196	0.839619		15.0196	14.9595	0.377734		17.2398	13.0505	0.0625002		15.6898	14.0651	0.383494		17.3276	13.9478	0.217691
	Dy (dysprosium)	0.016543	0.0189858	0.296964		0.0155179	0.0178614	0.45962		0.0173372	0.0179271	0.930045		0.0182359	0.0150702	0.321456		0.0176147	0.0178614	0.560237		0.0153569	0.0181549	0.710845
	Er (erbium)	0.0004	0.0003	0.766146		0.0003	0.0004	0.712616		0.0003	0.0004	0.631707		0.0004	0.0003	0.334885		0.0004	0.0004	0.582011		0.00025	0.0004	0.232675
	Eu (europium)	0.00536625	0.00807024	0.123199		0.00656045	0.00589159	0.627439		0.008155	0.00616973	0.135137		0.00675853	0.00633894	0.601205		0.00656148	0.0056798	0.517559		0.00648386	0.00654558	0.715944
	Fe (iron)	292.4	270.4	0.00185452		275.3	277.9	0.707028		273.3	277.9	0.452998		272.9	284.9	0.119448		277.9	276.6	0.725537		275.1	277.9	0.588242
	Ga (gallium)	0.505368	0.48818	0.396734		0.420432	0.528306	0.104552		0.508647	0.468675	0.373006		0.535376	0.395559	0.0425665		0.496945	0.411124	0.25951		0.516837	0.478538	0.953507
	Gd (gadolinium)	0.027944	0.0376915	0.0651879		0.0283004	0.0338497	0.921012		0.036611	0.027944	0.246478		0.0351802	0.0013	0.122291		0.0338497	0.0312001	0.775581		0.0377772	0.00165	0.123223
	Ho (holmium)	0.00013	0.00325063	0.187856		0.00014	0.00013	0.63459		0.00325063	0.00013	0.323139		0.00014	0.00012	0.221209		0.00014	0.00012	0.250586		0.00014	0.00012	0.374756
	In (indium)	0.0007	0.0009	0.799474		0.001	0.0005	0.107884		0.001	0.0007	0.075311		0.0007	0.0009	0.759719		0.0008	0.0007	0.747163		0.00065	0.00085	0.884033
	La (lanthanum)	0.0068	0.0066	0.987535		0.0068	0.005	0.963759		0.0083	0.0058	0.538924		0.0068	0.0066	0.676539		0.0075	0.0048	0.823495		0.00765	0.0065	0.30754
	Lu (lutetium)	6e-05	6e-05	0.442128		5e-05	6e-05	0.528449		7e-05	5e-05	0.517142		5e-05	6e-05	0.346491		5e-05	6e-05	0.311577		6e-05	5.5e-05	0.966645
	Nb (niobium)	0.009	0.0126	0.0762054		0.0101	0.0115	0.367888		0.0101	0.0115	0.559425		0.0118	0.0101	0.588447		0.0105	0.0115	0.354852		0.0091	0.01235	0.162961
	Nd (neodymium)	0.0057	0.0049	0.878915		0.0048	0.0058	0.43736		0.0048	0.0056	0.751972		0.0049	0.0057	0.898097		0.0049	0.0066	0.36125		0.00495	0.00565	0.936919
	Os (osmium)	0.00079	0.00074	0.375281		0.00061	0.00085	0.077071		0.00067	0.00078	0.106281		0.00075	0.00078	0.911197		0.00075	0.00083	0.579912		0.000675	0.00078	0.255522
	Pr (praseodymium)	0.00165	0.00149	0.97819		0.00135	0.00157	0.442338		0.00125	0.00157	0.676737		0.00139	0.00165	0.940734		0.0016	0.00125	0.296029		0.00165	0.001375	0.63495
	Pt (platinum)	0.00026	0.00061	0.0384413		0.00066	0.00026	0.0392799		0.00054	0.00043	0.399401		0.00051	0.0003	0.122371		0.00045	0.00043	0.772465		0.00047	0.00043	0.993354
	Ru (ruthenium)	7.4e-05	5e-05	0.0749113		4.9e-05	7.4e-05	0.0149781		6.8e-05	6.3e-05	0.961495		6.8e-05	6.2e-05	0.467238		6.2e-05	8.7e-05	0.415804		5.3e-05	6.8e-05	0.822056
	Sm (samarium)	0.000969	0.001305	0.925324		0.000898	0.001305	0.415842		0.001282	0.000933	0.392135		0.00101	0.000969	0.9506		0.000933	0.001305	0.467274		0.001441	0.000951	0.491991
	Sn (tin)	0.1353	0.1119	0.555383		0.1012	0.1414	0.397165		0.113	0.1178	0.589349		0.1125	0.1723	0.226219		0.1414	0.1009	0.174196		0.0935	0.13835	0.227161
	Ta (tantalum)	0.003787	0.003905	0.482073		0.004301	0.003741	0.990114		0.00492	0.003741	0.89873		0.003905	0.00377	0.406438		0.004339	0.003518	0.462228		0.0049485	0.0035125	0.0809968
	Tb (terbium)	9.6e-05	0.000117	0.366951		0.000158	9.5e-05	0.127472		0.000206	9.6e-05	0.368286		0.000111	9.5e-05	0.47743		0.000106	0.000102	0.6826		9.9e-05	0.0001075	0.818821
	Tm (thulium)	6.1e-05	8.2e-05	0.07052		7e-05	6.6e-05	0.872006		8.7e-05	6.6e-05	0.251954		6.7e-05	6.7e-05	0.637684		7e-05	6.4e-05	0.744157		7.6e-05	6.45e-05	0.374963
	Y (yttrium)	0.004647	0.003877	0.965734		0.00298	0.004867	0.634803		0.004867	0.003904	0.471704		0.004647	0.002835	0.297959		0.004647	0.003957	0.976935		0.004023	0.004302	0.565492
	Yb (ytterbium)	0.0001	0.000258	0.0434679		0.000242	0.000114	0.530118		0.000207	0.00024	0.752014		0.00024	0.000205	0.599886		0.000208	0.000258	0.911203		0.0002245	0.000206	0.548694
