# Supplementary material for: Association between Heavy Metals and Rare Earth Elements with Acute Ischemic Stroke: A Case-Control Study Conducted in the Canary Islands (Spain)
Source: Toxics. 2020 Sep 2;8(3):66. doi: 10.3390/toxics8030066 (PMC7560340; doi:10.3390/toxics8030066)
Supplement: Supplementary file 1 [file toxics-08-00066-s001.zip › toxics-909598 supplementary/Supplementary material 4.xlsx]

## Sheet: Additional file 4a
Supplementary material 4a. Bivariate Spearman correlations between the inorganic elements among controls (n = 83).
			ATSDR’s priority pollutant list (2017)																			Rare earth elements and elements used in high devices
			Ag	As	Ba	Be	Cd	Co	Cu	Hg	Mn	Ni	Pb	Pd	Se	Sb	Sr	Th	U	V	Zn	Au	Bi	Ce	Dy	Er	Eu	Fe	Ga	Gd	Ho	In	La	Lu	Nb	Nd	Os	Pr	Pt	Ru	Sm	Sn	Ta	Tb	Tm	Y	Yb
ATSDR’s priority pollutant list (2017)	Ag (silver)	Spearman rho	1	0.0873982	-0.140565	0.179362	-0.0294692	-0.0517366	0.217628	0.0818997	0.213454	0.0345105	0.137337	0.259226	0.0994361	0.0512753	0.145874	-0.0689795	0.18224	0.00409892	0.0790821	0.00449304	-0.00837987	-0.0503068	0.0753966	0.281399	0.160318	-0.0504119	0.0160645	0.0341275	0.187659	0.166781	-0.223229	0.21988	-0.0232672	0.0178386	-0.164615	0.11284	0.216012	-0.249931	-0.0533557	0.069216	0.223158	0.155683	-0.0329626	0.171779	0.0918665
		P value	NA	0.432064	0.204981	0.104703	0.791423	0.642285	0.0481123	0.461692	0.0526765	0.756766	0.215679	0.0179598	0.371115	0.645258	0.188217	0.535494	0.0991588	0.970663	0.477295	0.967844	0.940065	0.651519	0.498124	0.00996372	0.147674	0.650839	0.885386	0.759384	0.0893472	0.131816	0.0425046	0.0457881	0.834614	0.87283	0.136979	0.309784	0.0498398	0.0226826	0.631894	0.534093	0.0425719	0.159899	0.76736	0.120467	0.408804
	As (arsenic)	Spearman rho	0.0873982	1	-0.176819	0.0892733	0.0819445	-0.208241	0.206477	0.561983	-0.0894379	-0.0843063	0.233848	-0.0299639	0.412535	0.0420907	0.126506	-0.132032	-0.0786911	0.108517	0.143025	-0.208228	-0.00167932	-0.196108	-0.152711	-0.0467893	-0.120843	0.0293439	-0.224424	-0.222805	-0.0202441	0.172501	-0.152231	-0.0024976	0.0188287	-0.150151	-0.031486	-0.0850436	0.114381	0.0394933	-0.108056	0.102274	-0.109252	-0.0501989	-0.116987	-0.0670207	-0.115808
		P value	0.432064	NA	0.1098	0.422213	0.461446	0.0588707	0.0610951	3.23752e-08	0.421354	0.448589	0.0333581	0.788003	0.000106421	0.705567	0.25444	0.234108	0.479483	0.328801	0.197085	0.0588868	0.987978	0.0755955	0.168122	0.674459	0.276493	0.79229	0.0413814	0.0429089	0.855855	0.118892	0.169478	0.982122	0.865835	0.175451	0.777506	0.444617	0.303181	0.722977	0.330873	0.357548	0.325515	0.652219	0.292221	0.547171	0.297147
	Ba (barium)	Spearman rho	-0.140565	-0.176819	1	-0.00186994	-0.0682801	0.279669	0.124155	-0.0571345	-0.126485	0.0785131	-0.287163	0.215413	-0.169032	-0.212669	0.241195	0.479333	0.171214	0.109694	-0.328848	0.0649241	0.547102	0.790626	0.577027	0.429835	0.407936	-0.29495	0.68935	0.647108	0.134565	0.150095	0.233611	0.0180628	0.351732	0.430931	-0.0335431	0.370359	0.0268575	-0.0773913	0.356597	-0.0505652	0.0526426	0.424702	0.0858353	0.421456	0.113016
		P value	0.204981	0.1098	NA	0.986614	0.539649	0.0104497	0.263445	0.60792	0.254519	0.48048	0.00848373	0.0504927	0.126609	0.0535736	0.0280488	4.54983e-06	0.12171	0.323553	0.00240203	0.559804	8.71582e-08	6.1571e-19	1.13077e-08	5.00606e-05	0.000129164	0.00679209	5.78046e-13	3.8472e-11	0.225178	0.175614	0.0335428	0.871245	0.00111142	4.76585e-05	0.763382	0.000568154	0.809543	0.486792	0.000936358	0.649847	0.636462	6.28846e-05	0.440373	7.25029e-05	0.309023
	Be (beryllium)	Spearman rho	0.179362	0.0892733	-0.00186994	1	-0.0902835	-0.0649749	0.0659851	0.163555	0.00267594	0.197371	-0.1488	0.276619	0.137301	0.26982	-0.0592039	0.0823615	0.145318	0.12944	0.0562163	-0.24398	-0.010839	0.0979889	0.0815838	0.242158	0.179837	-0.0628578	0.161223	0.0525395	0.334387	0.294663	-0.013328	0.256087	0.0722642	0.0323254	-0.340669	0.0889058	0.454464	-0.456951	-0.0211711	0.0633205	0.193807	0.221627	-0.00498694	0.0918848	0.251816
		P value	0.104703	0.422213	0.986614	NA	0.41696	0.559497	0.553394	0.139561	0.980845	0.0736955	0.179415	0.0113574	0.215802	0.0136315	0.594962	0.459161	0.189926	0.243499	0.613708	0.0262319	0.922526	0.378152	0.463427	0.0274088	0.10377	0.57239	0.145371	0.637123	0.00200378	0.0068486	0.90481	0.01945	0.516194	0.771733	0.00162488	0.424133	1.59022e-05	1.40928e-05	0.849329	0.56956	0.0791611	0.0440507	0.964311	0.408711	0.021647
	Cd (cadmium)	Spearman rho	-0.0294692	0.0819445	-0.0682801	-0.0902835	1	0.262499	0.139352	0.0595273	0.226838	-0.0092251	0.173859	0.0492666	-0.117858	0.131586	0.116872	0.0117469	0.164141	-0.165423	0.0787331	-0.0300199	-0.0616207	0.0597792	0.0771847	0.00292104	0.0955103	-0.0405944	0.0665169	0.0259061	0.130499	0.0157039	0.0190722	0.10375	0.158806	0.146467	-0.0380456	0.0137384	0.187981	0.0200667	0.129319	-0.0989473	-0.00753537	-0.111733	-0.043327	0.110365	0.0485314
		P value	0.791423	0.461446	0.539649	0.41696	NA	0.016511	0.208956	0.592948	0.0391875	0.934033	0.115972	0.658271	0.288618	0.235706	0.292701	0.916058	0.138129	0.135036	0.479247	0.787616	0.579987	0.591381	0.48796	0.979091	0.39039	0.715578	0.550194	0.816168	0.239631	0.887943	0.864116	0.350614	0.151583	0.186408	0.732743	0.901893	0.0887879	0.857104	0.243945	0.373483	0.946096	0.314585	0.697332	0.320583	0.663059
	Co (cobalt)	Spearman rho	-0.0517366	-0.208241	0.279669	-0.0649749	0.262499	1	0.0910961	-0.097414	0.364091	0.0526114	-0.255804	0.0690902	-0.245666	-0.0861662	0.329142	0.435918	0.31023	0.108528	-0.278053	-0.0527817	0.216664	0.200243	0.394635	0.282427	0.279935	-0.270811	0.176546	0.271574	0.153527	0.0187291	0.080288	-0.0619236	0.355573	0.330449	-0.0487823	0.230205	0.0183845	0.0172645	0.372025	-0.0524018	-0.0778935	0.11359	0.0990601	0.34329	0.15503
		P value	0.642285	0.0588707	0.0104497	0.559497	0.016511	NA	0.412762	0.38097	0.000715302	0.636662	0.0195895	0.534838	0.0251818	0.438607	0.00237924	3.80227e-05	0.00431382	0.328754	0.0109225	0.63557	0.0491364	0.0695133	0.000222677	0.00968418	0.0103737	0.0132769	0.110358	0.01301	0.165834	0.866538	0.470582	0.578123	0.000970972	0.00228026	0.661424	0.0362899	0.868972	0.876889	0.00053401	0.638008	0.483961	0.306555	0.372936	0.00148689	0.16168
	Cu (copper)	Spearman rho	0.217628	0.206477	0.124155	0.0659851	0.139352	0.0910961	1	0.105495	0.0320516	-0.00044079	0.134587	0.0142113	0.288506	0.00714113	0.264745	-0.0326035	0.132971	0.0413058	-0.151505	-0.0060397	0.11411	0.15904	-0.0410588	0.0583473	0.0554059	-0.141409	0.072625	0.00875434	0.145553	0.119549	-0.0350689	0.0327217	0.000976071	-0.0629156	-0.155898	0.0684085	0.216813	-0.131819	0.134335	0.136845	0.154381	0.206746	-0.0618102	0.054007	-0.0641068
		P value	0.0481123	0.0610951	0.263445	0.553394	0.208956	0.412762	NA	0.342528	0.773615	0.996844	0.225099	0.898533	0.00816788	0.948912	0.0155764	0.769824	0.230769	0.710813	0.171547	0.956784	0.304333	0.150971	0.712466	0.60031	0.618837	0.202247	0.514096	0.937392	0.1892	0.281707	0.752955	0.769013	0.993013	0.572036	0.159316	0.538885	0.0489774	0.234869	0.225976	0.217344	0.163464	0.0607515	0.57882	0.627734	0.564766
	Hg (mercury)	Spearman rho	0.0818997	0.561983	-0.0571345	0.163555	0.0595273	-0.097414	0.105495	1	0.0313589	-0.183631	0.173209	0.0914861	0.668864	-0.0702141	0.0698124	-0.0534705	-0.152764	0.177399	0.284707	-0.191075	0.123777	-0.136245	-0.0151976	0.155919	0.174956	0.144809	-0.211116	-0.0818752	0.170073	0.127952	-0.230252	0.0339441	0.200661	0.00308595	-0.0424746	0.0801213	0.258243	-0.0413404	0.0970572	-0.0110093	0.0883674	0.158311	-0.0720752	-0.00589816	0.000955095
		P value	0.461692	3.23752e-08	0.60792	0.139561	0.592948	0.38097	0.342528	NA	0.778381	0.096563	0.117364	0.410756	4.82058e-12	0.528198	0.530567	0.631159	0.167972	0.108621	0.00908891	0.0835665	0.264915	0.219385	0.891533	0.159259	0.113655	0.191497	0.0553848	0.461827	0.124253	0.249005	0.0362503	0.760638	0.0689214	0.977911	0.703006	0.471507	0.0184152	0.710581	0.382725	0.921312	0.426956	0.152879	0.517295	0.957795	0.993163
	Mn (manganese)	Spearman rho	0.213454	-0.0894379	-0.126485	0.00267594	0.226838	0.364091	0.0320516	0.0313589	1	0.082816	-0.0239075	0.0185268	0.0363125	-0.0196486	-0.0188279	0.015582	-0.0291969	0.0597106	0.312329	-0.0210917	-0.0897808	-0.041392	0.0617141	0.159649	0.132274	0.266278	-0.00444986	0.0412945	0.0623395	-0.266871	-0.121508	0.059015	-0.00475441	0.134386	-0.032651	0.0323886	-0.197105	0.0012909	0.0536501	0.0746723	-0.0120272	-0.0378564	-0.0634686	0.229356	0.0217153
		P value	0.0526765	0.421354	0.254519	0.980845	0.0391875	0.000715302	0.773615	0.778381	NA	0.456678	0.83013	0.867967	0.74449	0.860051	0.865841	0.888807	0.793307	0.591808	0.00404556	0.849888	0.419569	0.710235	0.579411	0.149394	0.233243	0.0149653	0.968153	0.710888	0.575567	0.0147342	0.27384	0.596139	0.965974	0.2258	0.769498	0.7713	0.0740916	0.990759	0.630012	0.502273	0.914063	0.734022	0.568656	0.0370023	0.845504
	Ni (nickel)	Spearman rho	0.0345105	-0.0843063	0.0785131	0.197371	-0.0092251	0.0526114	-0.00044079	-0.183631	0.082816	1	-0.04622	-0.047056	-0.153605	0.106766	0.0270036	0.0498721	0.0428406	-0.109074	-0.0184922	-0.0421258	0.054001	0.0247997	0.029094	-0.0212775	-0.0229525	-0.0579009	0.114364	0.130565	-0.0665893	-0.0927741	0.181318	0.100431	-0.00286525	0.114564	0.0833543	-0.0393052	-0.0475521	0.0879184	-0.0833723	0.0163619	-0.0950217	-0.00226174	-0.139953	0.129897	0.0639497
		P value	0.756766	0.448589	0.48048	0.0736955	0.934033	0.636662	0.996844	0.096563	0.456678	NA	0.678201	0.672709	0.165617	0.336713	0.808526	0.654337	0.700568	0.326308	0.868211	0.705333	0.627772	0.823891	0.79402	0.848581	0.83682	0.603106	0.303251	0.239391	0.549759	0.404171	0.100909	0.366322	0.97949	0.302401	0.453747	0.724243	0.669458	0.429318	0.45365	0.88328	0.39283	0.98381	0.206979	0.241827	0.565723
	Pb (lead)	Spearman rho	0.137337	0.233848	-0.287163	-0.1488	0.173859	-0.255804	0.134587	0.173209	-0.0239075	-0.04622	1	-0.0575362	0.346795	0.0806213	0.0278956	-0.203501	-0.10008	-0.164761	0.310167	0.00508385	0.0312039	-0.308299	-0.0891287	-0.146819	0.0512492	0.285232	-0.262562	-0.0752517	0.0920805	-0.0542965	0.045471	0.0366841	-0.117653	-0.120719	-0.0142212	-0.0576823	0.16167	-0.0797212	-0.0474791	-0.0955574	0.097498	-0.0787355	0.197984	-0.0362705	-0.050683
		P value	0.215679	0.0333581	0.00848373	0.179415	0.115972	0.0195895	0.225099	0.117364	0.83013	0.678201	NA	0.605395	0.00131891	0.468736	0.802328	0.0650047	0.368011	0.136626	0.00432211	0.963618	0.779448	0.00457448	0.422968	0.18534	0.645427	0.00895651	0.0164841	0.498953	0.407709	0.625888	0.683135	0.741966	0.289463	0.276989	0.898464	0.604477	0.144243	0.473731	0.669936	0.390155	0.380557	0.479234	0.0727863	0.744775	0.649085
	Pd (palladium)	Spearman rho	0.259226	-0.0299639	0.215413	0.276619	0.0492666	0.0690902	0.0142113	0.0914861	0.0185268	-0.047056	-0.0575362	1	0.0404231	0.0279303	0.0844601	0.250923	0.227349	0.137148	0.193559	0.215286	0.20397	0.238701	0.32821	0.360609	0.368732	0.0439733	0.149469	0.151871	0.303169	0.218141	-0.0266516	0.238142	0.309702	0.177592	-0.174821	0.0905275	0.477026	-0.342275	0.168559	-0.0306498	0.38429	0.290459	0.121806	0.109662	0.153501
		P value	0.0179598	0.788003	0.0504927	0.0113574	0.658271	0.534838	0.898533	0.410756	0.867967	0.672709	0.605395	NA	0.716728	0.802087	0.447759	0.0221327	0.0387351	0.216316	0.0795533	0.0506312	0.0643752	0.0297644	0.00245225	0.000811286	0.000603414	0.693041	0.177445	0.170501	0.00533624	0.0475744	0.810975	0.0301613	0.00438382	0.10823	0.113938	0.415697	5.13106e-06	0.001539	0.127689	0.783268	0.000334859	0.0077271	0.272655	0.323693	0.165907
	Se (selenium)	Spearman rho	0.0994361	0.412535	-0.169032	0.137301	-0.117858	-0.245666	0.288506	0.668864	0.0363125	-0.153605	0.346795	0.0404231	1	0.00987157	-0.0371311	-0.155326	-0.271462	-0.00305696	0.405755	-0.102927	0.104034	-0.254104	-0.0638133	0.0711033	0.0563285	0.412241	-0.288527	-0.149023	0.0792428	0.142196	-0.209322	0.127177	-0.0593304	-0.165319	-0.0312341	0.00896301	0.191289	-0.134244	-0.0586877	0.0898062	0.219701	0.138191	0.00990811	-0.109399	-0.00548917
		P value	0.371115	0.000106421	0.126609	0.215802	0.288618	0.0251818	0.00816788	4.82058e-12	0.74449	0.165617	0.00131891	0.716728	NA	0.929422	0.738934	0.160869	0.0130487	0.978118	0.00014145	0.354472	0.349292	0.0204454	0.566554	0.522975	0.613	0.000107755	0.00816303	0.178755	0.476398	0.19972	0.0575395	0.251908	0.594173	0.135285	0.77924	0.935903	0.083215	0.226296	0.598182	0.419437	0.0459696	0.21281	0.929161	0.324861	0.96072
	Sb (antimony)	Spearman rho	0.0512753	0.0420907	-0.212669	0.26982	0.131586	-0.0861662	0.00714113	-0.0702141	-0.0196486	0.106766	0.0806213	0.0279303	0.00987157	1	0.0981906	-0.092306	0.0854941	-0.0630864	0.0231562	-0.0787556	-0.165882	-0.0655829	-0.105821	-0.00601406	-0.0317104	-0.138181	0.0993878	-0.0412579	0.281927	0.129448	-0.0618012	0.0784137	-0.00808137	-0.260862	-0.117203	-0.0443502	0.216883	-0.215341	-0.20075	0.0684296	-0.0686494	-0.0145505	-0.0163053	-0.0126965	0.181369
		P value	0.645258	0.705567	0.0535736	0.0136315	0.235706	0.438607	0.948912	0.528198	0.860051	0.336713	0.468736	0.802087	0.929422	NA	0.377167	0.406557	0.4422	0.570991	0.835392	0.479121	0.133941	0.55582	0.341028	0.956967	0.775962	0.212844	0.371349	0.711133	0.00981929	0.24347	0.578876	0.481038	0.942197	0.0172227	0.291326	0.690544	0.048902	0.050571	0.0687964	0.53876	0.537453	0.896125	0.883681	0.9093	0.100812
	Sr (strontium)	Spearman rho	0.145874	0.126506	0.241195	-0.0592039	0.116872	0.329142	0.264745	0.0698124	-0.0188279	0.0270036	0.0278956	0.0844601	-0.0371311	0.0981906	1	0.468962	0.515721	0.158763	-0.258197	0.0155457	0.210965	0.32931	0.356368	0.295477	0.278186	-0.425969	0.30704	0.337105	0.26706	0.204192	-0.0249818	0.209377	0.253359	0.204009	-0.125094	0.349599	0.12971	-0.00449193	0.328429	-0.0110933	0.0669577	0.221807	0.054652	0.387641	0.113646
		P value	0.188217	0.25444	0.0280488	0.594962	0.292701	0.00237924	0.0155764	0.530567	0.865841	0.808526	0.802328	0.447759	0.738934	0.377167	NA	7.75868e-06	6.05286e-07	0.151695	0.0184372	0.889064	0.0555639	0.0023663	0.000944014	0.0066891	0.010883	5.94627e-05	0.00475193	0.00183102	0.0146615	0.0640791	0.822619	0.0574728	0.0208304	0.0643241	0.259824	0.00119711	0.242511	0.967852	0.00243494	0.920714	0.547548	0.0438742	0.623625	0.000293834	0.306318
	Th (thorium)	Spearman rho	-0.0689795	-0.132032	0.479333	0.0823615	0.0117469	0.435918	-0.0326035	-0.0534705	0.015582	0.0498721	-0.203501	0.250923	-0.155326	-0.092306	0.468962	1	0.56712	0.2367	-0.199351	0.0887127	0.483295	0.472882	0.757703	0.564208	0.497808	-0.328063	0.469645	0.677123	0.320419	0.333417	0.18955	0.165275	0.567905	0.502162	-0.0535933	0.495579	0.121382	-0.189977	0.518398	-0.129238	0.0847186	0.333789	0.138243	0.551737	0.214704
		P value	0.535494	0.234108	4.54983e-06	0.459161	0.916058	3.80227e-05	0.769824	0.631159	0.888807	0.654337	0.0650047	0.0221327	0.160869	0.406557	7.75868e-06	NA	2.27403e-08	0.0312049	0.0707918	0.425144	3.69331e-06	6.35444e-06	1.12065e-16	2.78014e-08	1.68205e-06	0.00246397	7.4947e-06	2.09206e-12	0.00314526	0.0020689	0.0861085	0.13539	2.15328e-08	1.319e-06	0.630375	1.90243e-06	0.274341	0.0853906	5.16931e-07	0.244241	0.446366	0.00204375	0.212635	6.43563e-08	0.0512747
	U (uranium)	Spearman rho	0.18224	-0.0786911	0.171214	0.145318	0.164141	0.31023	0.132971	-0.152764	-0.0291969	0.0428406	-0.10008	0.227349	-0.271462	0.0854941	0.515721	0.56712	1	0.161883	-0.34415	0.0423199	0.0935068	0.376391	0.412519	0.363575	0.310644	-0.420217	0.276416	0.326356	0.403179	0.207827	0.100683	0.071092	0.350556	0.21355	-0.066194	0.345034	0.187278	-0.124452	0.260946	-0.114113	0.225054	0.254846	0.0935603	0.368288	0.209953
		P value	0.0991588	0.479483	0.12171	0.189926	0.138129	0.00431382	0.230769	0.167972	0.793307	0.700568	0.368011	0.0387351	0.0130487	0.4422	6.05286e-07	2.27403e-08	NA	0.143709	0.00144395	0.704038	0.400453	0.000453223	0.000106493	0.000728817	0.0042597	7.65197e-05	0.0114203	0.00260336	0.000157353	0.0593868	0.365117	0.523041	0.00115794	0.0525683	0.552135	0.00140102	0.0900104	0.262297	0.0171853	0.304322	0.0407995	0.0200677	0.400183	0.000613378	0.0567741
	V (vanadium)	Spearman rho	0.00409892	0.108517	0.109694	0.12944	-0.165423	0.108528	0.0413058	0.177399	0.0597106	-0.109074	-0.164761	0.137148	-0.00305696	-0.0630864	0.158763	0.2367	0.161883	1	-0.034362	-0.0176003	0.146467	0.0703207	0.0962952	0.28932	0.139062	-0.144119	-0.0538593	0.0846804	0.182219	-0.00514678	0.259472	0.143038	0.355784	0.213041	0.00989085	0.217383	0.149398	0.0209527	0.203157	0.1047	-0.0306537	0.11526	-0.0825927	0.0937154	0.0201078
		P value	0.970663	0.328801	0.323553	0.243499	0.135036	0.328754	0.710813	0.108621	0.591808	0.326308	0.136626	0.216316	0.978118	0.570991	0.151695	0.0312049	0.143709	NA	0.757781	0.874514	0.186407	0.527571	0.386489	0.00798166	0.209913	0.193646	0.628676	0.446571	0.0991979	0.963168	0.0178471	0.197044	0.000963759	0.0531475	0.929284	0.0483706	0.177653	0.850866	0.0654696	0.346201	0.783241	0.299455	0.457897	0.399398	0.856814
	Zn (zinc)	Spearman rho	0.0790821	0.143025	-0.328848	0.0562163	0.0787331	-0.278053	-0.151505	0.284707	0.312329	-0.0184922	0.310167	0.193559	0.405755	0.0231562	-0.258197	-0.199351	-0.34415	-0.034362	1	0.0382864	0.00434525	-0.357898	-0.0801864	0.00609427	-0.0102329	0.781873	-0.256412	-0.137855	0.0932781	-0.125883	-0.0250447	0.115975	-0.151312	-0.0578563	0.0591097	-0.0161733	-0.0203058	-0.062803	-0.0375299	0.185941	0.0916418	-0.0616387	0.120661	-0.11769	-0.0104955
		P value	0.477295	0.197085	0.00240203	0.613708	0.479247	0.0109225	0.171547	0.00908891	0.00404556	0.868211	0.00432211	0.0795533	0.00014145	0.835392	0.0184372	0.0707918	0.00144395	0.757781	NA	0.731115	0.968901	0.000893991	0.471146	0.956393	0.926845	2.68031e-18	0.0192907	0.213937	0.401611	0.256805	0.822179	0.296445	0.1721	0.603386	0.595549	0.884616	0.855419	0.572725	0.736232	0.0923708	0.409956	0.579876	0.277225	0.28931	0.924973
Rare earth elements and elements used in high devices	Au (gold)	Spearman rho	0.00449304	-0.208228	0.0649241	-0.24398	-0.0300199	-0.0527817	-0.0060397	-0.191075	-0.0210917	-0.0421258	0.00508385	0.215286	-0.102927	-0.0787556	0.0155457	0.0887127	0.0423199	-0.0176003	0.0382864	1	-0.0563994	0.0661531	-0.00756323	-0.145876	-0.124182	0.118178	-0.0678442	-0.0336287	-0.100964	-0.280065	0.101099	-0.0580893	0.14301	0.0655584	0.272568	0.0796166	-0.0888108	0.295993	0.159122	-0.0350306	0.16199	-0.214784	-0.223583	-0.220696	-0.357266
		P value	0.967844	0.0588868	0.559804	0.0262319	0.787616	0.63557	0.956784	0.0835665	0.849888	0.705333	0.963618	0.0506312	0.354472	0.479121	0.889064	0.425144	0.704038	0.874514	0.731115	NA	0.612552	0.552382	0.945897	0.188211	0.263339	0.2873	0.542247	0.762796	0.363772	0.0103367	0.363129	0.601926	0.197132	0.555968	0.0126686	0.474313	0.424631	0.00658968	0.150758	0.753217	0.14344	0.0511859	0.042169	0.0449699	0.000914359
	Bi (bismuth)	Spearman rho	-0.00837987	-0.00167932	0.547102	-0.010839	-0.0616207	0.216664	0.11411	0.123777	-0.0897808	0.054001	0.0312039	0.20397	0.104034	-0.165882	0.210965	0.483295	0.0935068	0.146467	0.00434525	-0.0563994	1	0.243449	0.574018	0.441575	0.509775	-0.125424	0.333723	0.528908	0.353017	0.212092	0.183294	0.151343	0.204566	0.364108	-0.200267	0.348478	0.16656	-0.211368	0.288098	0.0707527	0.156765	0.38084	0.34003	0.395449	0.101988
		P value	0.940065	0.987978	8.71582e-08	0.922526	0.579987	0.0491364	0.304333	0.264915	0.419569	0.627772	0.779448	0.0643752	0.349292	0.133941	0.0555639	3.69331e-06	0.400453	0.186407	0.968901	0.612552	NA	0.0265702	1.40148e-08	2.93012e-05	8.55304e-07	0.258556	0.00204816	2.74554e-07	0.0010625	0.0542405	0.097186	0.17201	0.0635835	0.000714853	0.0694804	0.00124455	0.132336	0.0550876	0.00826261	0.525031	0.15698	0.000382539	0.00166019	0.000215515	0.358902
	Ce (cerium)	Spearman rho	-0.0503068	-0.196108	0.790626	0.0979889	0.0597792	0.200243	0.15904	-0.136245	-0.041392	0.0247997	-0.308299	0.238701	-0.254104	-0.0655829	0.32931	0.472882	0.376391	0.0703207	-0.357898	0.0661531	0.243449	1	0.474296	0.412414	0.31495	-0.40162	0.820243	0.63575	0.149861	0.187028	0.0705262	0.0741797	0.306801	0.287035	-0.0893782	0.280236	0.0414727	-0.205621	0.212187	-0.0818719	0.0968053	0.40771	0.0733872	0.377503	0.150936
		P value	0.651519	0.0755955	6.1571e-19	0.378152	0.591381	0.0695133	0.150971	0.219385	0.710235	0.823891	0.00457448	0.0297644	0.0204454	0.55582	0.0023663	6.35444e-06	0.000453223	0.527571	0.000893991	0.552382	0.0265702	NA	5.909e-06	0.00010697	0.0037316	0.00016776	2.39857e-21	1.0663e-10	0.176299	0.0904473	0.526361	0.505105	0.00478629	0.00851419	0.421665	0.0102883	0.709696	0.0621997	0.0541311	0.461844	0.383967	0.000130392	0.509678	0.00043451	0.173179
	Dy (dysprosium)	Spearman rho	0.0753966	-0.152711	0.577027	0.0815838	0.0771847	0.394635	-0.0410588	-0.0151976	0.0617141	0.029094	-0.0891287	0.32821	-0.0638133	-0.105821	0.356368	0.757703	0.412519	0.0962952	-0.0801864	-0.00756323	0.574018	0.474296	1	0.687067	0.657935	-0.18212	0.575516	0.731107	0.338119	0.339078	0.166349	0.291605	0.469089	0.472159	-0.176217	0.530152	0.212605	-0.246274	0.424358	-0.121225	0.167468	0.427678	0.199235	0.678058	0.339038
		P value	0.498124	0.168122	1.13077e-08	0.463427	0.48796	0.000222677	0.712466	0.891533	0.579411	0.79402	0.422968	0.00245225	0.566554	0.341028	0.000944014	1.12065e-16	0.000106493	0.386489	0.471146	0.945897	1.40148e-08	5.909e-06	NA	7.38487e-13	1.39777e-11	0.0993857	1.25982e-08	4.24628e-15	0.00177009	0.00171416	0.132833	0.00747835	7.70905e-06	6.5939e-06	0.111034	2.54372e-07	0.0536471	0.0248116	6.38432e-05	0.274965	0.13021	5.51205e-05	0.0709593	1.9003e-12	0.00171645
	Er (erbium)	Spearman rho	0.281399	-0.0467893	0.429835	0.242158	0.00292104	0.282427	0.0583473	0.155919	0.159649	-0.0212775	-0.146819	0.360609	0.0711033	-0.00601406	0.295477	0.564208	0.363575	0.28932	0.00609427	-0.145876	0.441575	0.412414	0.687067	1	0.614247	-0.14642	0.460275	0.606388	0.462577	0.269685	0.159263	0.405691	0.419818	0.385181	-0.178211	0.491347	0.280524	-0.433532	0.423404	0.00648836	0.172247	0.549363	0.17056	0.612673	0.395893
		P value	0.00996372	0.674459	5.00606e-05	0.0274088	0.979091	0.00968418	0.60031	0.159259	0.149394	0.848581	0.18534	0.000811286	0.522975	0.956967	0.0066891	2.78014e-08	0.000728817	0.00798166	0.956393	0.188211	2.93012e-05	0.00010697	7.38487e-13	NA	6.57764e-10	0.186551	1.19741e-05	1.23663e-09	1.06855e-05	0.0136803	0.150392	0.000141831	7.78589e-05	0.000323475	0.106986	2.3979e-06	0.0102071	4.23802e-05	6.65771e-05	0.953577	0.119444	7.52174e-08	0.123163	7.47436e-10	0.000211703
	Eu (europium)	Spearman rho	0.160318	-0.120843	0.407936	0.179837	0.0955103	0.279935	0.0554059	0.174956	0.132274	-0.0229525	0.0512492	0.368732	0.0563285	-0.0317104	0.278186	0.497808	0.310644	0.139062	-0.0102329	-0.124182	0.509775	0.31495	0.657935	0.614247	1	-0.225728	0.387916	0.543462	0.468435	0.373879	0.193887	0.356731	0.332619	0.422232	-0.483343	0.428534	0.424945	-0.356016	0.29723	-0.102065	0.217711	0.641133	0.292262	0.571641	0.394375
		P value	0.147674	0.276493	0.000129164	0.10377	0.39039	0.0103737	0.618837	0.113655	0.233243	0.83682	0.645427	0.000603414	0.613	0.775962	0.010883	1.68205e-06	0.0042597	0.209913	0.926845	0.263339	8.55304e-07	0.0037316	1.39777e-11	6.57764e-10	NA	0.0401841	0.000290685	1.10248e-07	7.9684e-06	0.00049821	0.0790354	0.000931902	0.00212392	7.00864e-05	3.68396e-06	5.30569e-05	6.22123e-05	0.000955865	0.00635664	0.358539	0.0480252	6.61188e-11	0.00733894	1.65795e-08	0.000225004
	Fe (iron)	Spearman rho	-0.0504119	0.0293439	-0.29495	-0.0628578	-0.0405944	-0.270811	-0.141409	0.144809	0.266278	-0.0579009	0.285232	0.0439733	0.412241	-0.138181	-0.425969	-0.328063	-0.420217	-0.144119	0.781873	0.118178	-0.125424	-0.40162	-0.18212	-0.14642	-0.225728	1	-0.424898	-0.29199	-0.141792	-0.307775	-0.0224206	-0.0647478	-0.346012	-0.0708509	0.264094	-0.0878039	-0.126318	0.09538	-0.0859536	0.0792691	0.0315898	-0.273181	-0.00139595	-0.295622	-0.137124
		P value	0.650839	0.79229	0.00679209	0.57239	0.715578	0.0132769	0.202247	0.191497	0.0149653	0.603106	0.00895651	0.693041	0.000107755	0.212844	5.94627e-05	0.00246397	7.65197e-05	0.193646	2.68031e-18	0.2873	0.258556	0.00016776	0.0993857	0.186551	0.0401841	NA	6.23421e-05	0.00739639	0.201013	0.00464766	0.840551	0.560873	0.00135487	0.524455	0.0158427	0.429921	0.255151	0.39104	0.439741	0.476251	0.776792	0.0124621	0.990007	0.00666119	0.216397
	Ga (gallium)	Spearman rho	0.0160645	-0.224424	0.68935	0.161223	0.0665169	0.176546	0.072625	-0.211116	-0.00444986	0.114364	-0.262562	0.149469	-0.288527	0.0993878	0.30704	0.469645	0.276416	-0.0538593	-0.256412	-0.0678442	0.333723	0.820243	0.575516	0.460275	0.387916	-0.424898	1	0.700568	0.187586	0.264781	0.0365594	0.194465	0.257263	0.213392	-0.179365	0.330529	0.0545234	-0.283086	0.198186	0.0197727	0.0333739	0.484682	0.123327	0.50911	0.317879
		P value	0.885386	0.0413814	5.78046e-13	0.145371	0.550194	0.110358	0.514096	0.0553848	0.968153	0.303251	0.0164841	0.177445	0.00816303	0.371349	0.00475193	7.4947e-06	0.0114203	0.628676	0.0192907	0.542247	0.00204816	2.39857e-21	1.25982e-08	1.19741e-05	0.000290685	6.23421e-05	NA	1.67793e-13	0.0894737	0.015562	0.742813	0.0781284	0.0188797	0.0527469	0.104696	0.00227426	0.624443	0.00950874	0.0724877	0.859176	0.764541	3.43119e-06	0.266669	8.88672e-07	0.00340651
	Gd (gadolinium)	Spearman rho	0.0341275	-0.222805	0.647108	0.0525395	0.0259061	0.271574	0.00875434	-0.0818752	0.0412945	0.130565	-0.0752517	0.151871	-0.149023	-0.0412579	0.337105	0.677123	0.326356	0.0846804	-0.137855	-0.0336287	0.528908	0.63575	0.731107	0.606388	0.543462	-0.29199	0.700568	1	0.348371	0.248491	0.233611	0.324793	0.418846	0.392479	-0.100605	0.472395	0.12297	-0.232047	0.342375	-0.0728539	-0.0191987	0.448574	0.162747	0.664417	0.336841
		P value	0.759384	0.0429089	3.8472e-11	0.637123	0.816168	0.01301	0.937392	0.461827	0.710888	0.239391	0.498953	0.170501	0.178755	0.711133	0.00183102	2.09206e-12	0.00260336	0.446571	0.213937	0.762796	2.74554e-07	1.0663e-10	4.24628e-15	1.23663e-09	1.10248e-07	0.00739639	1.67793e-13	NA	0.00124913	0.0235014	0.033543	0.00273727	8.12094e-05	0.000242705	0.365489	6.51479e-06	0.268065	0.0347812	0.00153381	0.512767	0.863224	2.10897e-05	0.141555	7.47388e-12	0.00184719
	Ho (holmium)	Spearman rho	0.187659	-0.0202441	0.134565	0.334387	0.130499	0.153527	0.145553	0.170073	0.0623395	-0.0665893	0.0920805	0.303169	0.0792428	0.281927	0.26706	0.320419	0.403179	0.182219	0.0932781	-0.100964	0.353017	0.149861	0.338119	0.462577	0.468435	-0.141792	0.187586	0.348371	1	0.236751	0.1206	0.261361	0.301373	0.125915	-0.2864	0.324615	0.389614	-0.477515	0.294689	-0.0602443	0.267322	0.46069	0.247505	0.382967	0.275737
		P value	0.0893472	0.855855	0.225178	0.00200378	0.239631	0.165834	0.1892	0.124253	0.575567	0.549759	0.407709	0.00533624	0.476398	0.00981929	0.0146615	0.00314526	0.000157353	0.0991979	0.401611	0.363772	0.0010625	0.176299	0.00177009	1.06855e-05	7.9684e-06	0.201013	0.0894737	0.00124913	NA	0.031167	0.277467	0.0170029	0.00562837	0.256682	0.00866767	0.00275287	0.000271893	5.00226e-06	0.00684352	0.588494	0.0145606	1.17314e-05	0.0240768	0.000352469	0.0116323
	In (indium)	Spearman rho	0.166781	0.172501	0.150095	0.294663	0.0157039	0.0187291	0.119549	0.127952	-0.266871	-0.0927741	-0.0542965	0.218141	0.142196	0.129448	0.204192	0.333417	0.207827	-0.00514678	-0.125883	-0.280065	0.212092	0.187028	0.339078	0.269685	0.373879	-0.307775	0.264781	0.248491	0.236751	1	-0.100205	0.246675	0.0622246	0.0429633	-0.251297	0.16986	0.425257	-0.329337	0.029517	0.0451688	0.08374	0.321047	0.161785	0.419656	0.131032
		P value	0.131816	0.118892	0.175614	0.0068486	0.887943	0.866538	0.281707	0.249005	0.0147342	0.404171	0.625888	0.0475744	0.19972	0.24347	0.0640791	0.0020689	0.0593868	0.963168	0.256805	0.0103367	0.0542405	0.0904473	0.00171416	0.0136803	0.00049821	0.00464766	0.015562	0.0235014	0.031167	NA	0.367409	0.0245702	0.576272	0.699751	0.0219279	0.124732	6.13636e-05	0.00236429	0.791093	0.685129	0.451654	0.0030836	0.143953	7.84089e-05	0.237699
	La (lanthanum)	Spearman rho	-0.223229	-0.152231	0.233611	-0.013328	0.0190722	0.080288	-0.0350689	-0.230252	-0.121508	0.181318	0.045471	-0.0266516	-0.209322	-0.0618012	-0.0249818	0.18955	0.100683	0.259472	-0.0250447	0.101099	0.183294	0.0705262	0.166349	0.159263	0.193887	-0.0224206	0.0365594	0.233611	0.1206	-0.100205	1	0.0548238	0.187292	0.235481	0.170103	0.0270716	0.00104485	0.0680033	0.283249	-0.00543726	0.00512231	0.14356	0.108943	0.0978172	0.0080723
		P value	0.0425046	0.169478	0.0335428	0.90481	0.864116	0.470582	0.752955	0.0362503	0.27384	0.100909	0.683135	0.810975	0.0575395	0.578876	0.822619	0.0861085	0.365117	0.0178471	0.822179	0.363129	0.097186	0.526361	0.132833	0.150392	0.0790354	0.840551	0.742813	0.033543	0.277467	0.367409	NA	0.622533	0.0899852	0.0321103	0.124187	0.808054	0.99252	0.541298	0.00946573	0.961091	0.963343	0.195396	0.326896	0.378992	0.942261
	Lu (lutetium)	Spearman rho	0.21988	-0.0024976	0.0180628	0.256087	0.10375	-0.0619236	0.0327217	0.0339441	0.059015	0.100431	0.0366841	0.238142	0.127177	0.0784137	0.209377	0.165275	0.071092	0.143038	0.115975	-0.0580893	0.151343	0.0741797	0.291605	0.405691	0.356731	-0.0647478	0.194465	0.324793	0.261361	0.246675	0.0548238	1	0.16	0.116276	-0.218095	0.206281	0.303935	-0.359182	0.159857	0.122995	0.143132	0.183237	0.113841	0.319787	0.248899
		P value	0.0457881	0.982122	0.871245	0.01945	0.350614	0.578123	0.769013	0.760638	0.596139	0.366322	0.741966	0.0301613	0.251908	0.481038	0.0574728	0.13539	0.523041	0.197044	0.296445	0.601926	0.17201	0.505105	0.00747835	0.000141831	0.000931902	0.560873	0.0781284	0.00273727	0.0170029	0.0245702	0.622533	NA	0.148488	0.295185	0.0476231	0.0613476	0.00521579	0.000853918	0.148857	0.267968	0.196745	0.0972933	0.305484	0.00320853	0.0232666
	Nb (niobium)	Spearman rho	-0.0232672	0.0188287	0.351732	0.0722642	0.158806	0.355573	0.000976071	0.200661	-0.00475441	-0.00286525	-0.117653	0.309702	-0.0593304	-0.00808137	0.253359	0.567905	0.350556	0.355784	-0.151312	0.14301	0.204566	0.306801	0.469089	0.419818	0.332619	-0.346012	0.257263	0.418846	0.301373	0.0622246	0.187292	0.16	1	0.432345	-0.00332716	0.364828	0.198253	-0.00982388	0.543871	-0.193217	0.169312	0.228901	-0.041959	0.332452	0.274202
		P value	0.834614	0.865835	0.00111142	0.516194	0.151583	0.000970972	0.993013	0.0689214	0.965974	0.97949	0.289463	0.00438382	0.594173	0.942197	0.0208304	2.15328e-08	0.00115794	0.000963759	0.1721	0.197132	0.0635835	0.00478629	7.70905e-06	7.78589e-05	0.00212392	0.00135487	0.0188797	8.12094e-05	0.00562837	0.576272	0.0899852	0.148488	NA	4.47175e-05	0.976185	0.000696357	0.0723902	0.929762	1.07394e-07	0.0800968	0.125973	0.0373897	0.706446	0.00213563	0.0121246
	Nd (neodymium)	Spearman rho	0.0178386	-0.150151	0.430931	0.0323254	0.146467	0.330449	-0.0629156	0.00308595	0.134386	0.114564	-0.120719	0.177592	-0.165319	-0.260862	0.204009	0.502162	0.21355	0.213041	-0.0578563	0.0655584	0.364108	0.287035	0.472159	0.385181	0.422232	-0.0708509	0.213392	0.392479	0.125915	0.0429633	0.235481	0.116276	0.432345	1	0.0140028	0.528252	0.0996272	0.0895469	0.615406	-0.0406531	-0.0611627	0.199444	0.0985913	0.489648	0.0776938
		P value	0.87283	0.175451	4.76585e-05	0.771733	0.186408	0.00228026	0.572036	0.977911	0.2258	0.302401	0.276989	0.10823	0.135285	0.0172227	0.0643241	1.319e-06	0.0525683	0.0531475	0.603386	0.555968	0.000714853	0.00851419	6.5939e-06	0.000323475	7.00864e-05	0.524455	0.0527469	0.000242705	0.256682	0.699751	0.0321103	0.295185	4.47175e-05	NA	0.900015	2.85789e-07	0.370192	0.420786	5.98431e-10	0.715185	0.582811	0.0706579	0.375213	2.62916e-06	0.485086
	Os (osmium)	Spearman rho	-0.164615	-0.031486	-0.0335431	-0.340669	-0.0380456	-0.0487823	-0.155898	-0.0424746	-0.032651	0.0833543	-0.0142212	-0.174821	-0.0312341	-0.117203	-0.125094	-0.0535933	-0.066194	0.00989085	0.0591097	0.272568	-0.200267	-0.0893782	-0.176217	-0.178211	-0.483343	0.264094	-0.179365	-0.100605	-0.2864	-0.251297	0.170103	-0.218095	-0.00332716	0.0140028	1	-0.106274	-0.405255	0.391689	0.0542398	-0.0290829	-0.147218	-0.303902	-0.115228	-0.21464	-0.155093
		P value	0.136979	0.777506	0.763382	0.00162488	0.732743	0.661424	0.159316	0.703006	0.769498	0.453747	0.898464	0.113938	0.77924	0.291326	0.259824	0.630375	0.552135	0.929284	0.595549	0.0126686	0.0694804	0.421665	0.111034	0.106986	3.68396e-06	0.0158427	0.104696	0.365489	0.00866767	0.0219279	0.124187	0.0476231	0.976185	0.900015	NA	0.338954	0.000144417	0.000250456	0.626249	0.794097	0.184136	0.00522098	0.299588	0.0513453	0.161506
	Pr (praseodymium)	Spearman rho	0.11284	-0.0850436	0.370359	0.0889058	0.0137384	0.230205	0.0684085	0.0801213	0.0323886	-0.0393052	-0.0576823	0.0905275	0.00896301	-0.0443502	0.349599	0.495579	0.345034	0.217383	-0.0161733	0.0796166	0.348478	0.280236	0.530152	0.491347	0.428534	-0.0878039	0.330529	0.472395	0.324615	0.16986	0.0270716	0.206281	0.364828	0.528252	-0.106274	1	0.178864	-0.0753056	0.442787	0.0647673	0.0309297	0.279667	0.158278	0.541055	0.249814
		P value	0.309784	0.444617	0.000568154	0.424133	0.901893	0.0362899	0.538885	0.471507	0.7713	0.724243	0.604477	0.415697	0.935903	0.690544	0.00119711	1.90243e-06	0.00140102	0.0483706	0.884616	0.474313	0.00124455	0.0102883	2.54372e-07	2.3979e-06	5.30569e-05	0.429921	0.00227426	6.51479e-06	0.00275287	0.124732	0.808054	0.0613476	0.000696357	2.85789e-07	0.338954	NA	0.105686	0.498645	2.7693e-05	0.560754	0.781338	0.0104503	0.152963	1.28589e-07	0.0227482
	Pt (platinum)	Spearman rho	0.216012	0.114381	0.0268575	0.454464	0.187981	0.0183845	0.216813	0.258243	-0.197105	-0.0475521	0.16167	0.477026	0.191289	0.216883	0.12971	0.121382	0.187278	0.149398	-0.0203058	-0.0888108	0.16656	0.0414727	0.212605	0.280524	0.424945	-0.126318	0.0545234	0.12297	0.389614	0.425257	0.00104485	0.303935	0.198253	0.0996272	-0.405255	0.178864	1	-0.469417	0.112953	-0.0755073	0.190344	0.27712	0.145529	0.102338	0.379539
		P value	0.0498398	0.303181	0.809543	1.59022e-05	0.0887879	0.868972	0.0489774	0.0184152	0.0740916	0.669458	0.144243	5.13106e-06	0.083215	0.048902	0.242511	0.274341	0.0900104	0.177653	0.855419	0.424631	0.132336	0.709696	0.0536471	0.0102071	6.22123e-05	0.255151	0.624443	0.268065	0.000271893	6.13636e-05	0.99252	0.00521579	0.0723902	0.370192	0.000144417	0.105686	NA	7.58193e-06	0.309297	0.497492	0.0847781	0.0112039	0.189274	0.357248	0.000402092
	Ru (ruthenium)	Spearman rho	-0.249931	0.0394933	-0.0773913	-0.456951	0.0200667	0.0172645	-0.131819	-0.0413404	0.0012909	0.0879184	-0.0797212	-0.342275	-0.134244	-0.215341	-0.00449193	-0.189977	-0.124452	0.0209527	-0.062803	0.295993	-0.211368	-0.205621	-0.246274	-0.433532	-0.356016	0.09538	-0.283086	-0.232047	-0.477515	-0.329337	0.0680033	-0.359182	-0.00982388	0.0895469	0.391689	-0.0753056	-0.469417	1	0.0365022	-0.0510595	-0.216924	-0.467217	-0.375414	-0.14031	-0.34339
		P value	0.0226826	0.722977	0.486792	1.40928e-05	0.857104	0.876889	0.234869	0.710581	0.990759	0.429318	0.473731	0.001539	0.226296	0.050571	0.967852	0.0853906	0.262297	0.850866	0.572725	0.00658968	0.0550876	0.0621997	0.0248116	4.23802e-05	0.000955865	0.39104	0.00950874	0.0347812	5.00226e-06	0.00236429	0.541298	0.000853918	0.929762	0.420786	0.000250456	0.498645	7.58193e-06	NA	0.743202	0.646652	0.0488581	8.47337e-06	0.000470255	0.205812	0.00148182
	Sm (samarium)	Spearman rho	-0.0533557	-0.108056	0.356597	-0.0211711	0.129319	0.372025	0.134335	0.0970572	0.0536501	-0.0833723	-0.0474791	0.168559	-0.0586877	-0.20075	0.328429	0.518398	0.260946	0.203157	-0.0375299	0.159122	0.288098	0.212187	0.424358	0.423404	0.29723	-0.0859536	0.198186	0.342375	0.294689	0.029517	0.283249	0.159857	0.543871	0.615406	0.0542398	0.442787	0.112953	0.0365022	1	-0.0799198	-0.00568826	0.260556	0.0458355	0.454998	0.0627004
		P value	0.631894	0.330873	0.000936358	0.849329	0.243945	0.00053401	0.225976	0.382725	0.630012	0.45365	0.669936	0.127689	0.598182	0.0687964	0.00243494	5.16931e-07	0.0171853	0.0654696	0.736232	0.150758	0.00826261	0.0541311	6.38432e-05	6.65771e-05	0.00635664	0.439741	0.0724877	0.00153381	0.00684352	0.791093	0.00946573	0.148857	1.07394e-07	5.98431e-10	0.626249	2.7693e-05	0.309297	0.743202	NA	0.472627	0.959296	0.0173585	0.680732	1.54964e-05	0.573354
	Sn (tin)	Spearman rho	0.069216	0.102274	-0.0505652	0.0633205	-0.0989473	-0.0524018	0.136845	-0.0110093	0.0746723	0.0163619	-0.0955574	-0.0306498	0.0898062	0.0684296	-0.0110933	-0.129238	-0.114113	0.1047	0.185941	-0.0350306	0.0707527	-0.0818719	-0.121225	0.00648836	-0.102065	0.0792691	0.0197727	-0.0728539	-0.0602443	0.0451688	-0.00543726	0.122995	-0.193217	-0.0406531	-0.0290829	0.0647673	-0.0755073	-0.0510595	-0.0799198	1	-0.0350115	-0.107767	0.10073	-0.00493267	-0.106751
		P value	0.534093	0.357548	0.649847	0.56956	0.373483	0.638008	0.217344	0.921312	0.502273	0.88328	0.390155	0.783268	0.419437	0.53876	0.920714	0.244241	0.304322	0.346201	0.0923708	0.753217	0.525031	0.461844	0.274965	0.953577	0.358539	0.476251	0.859176	0.512767	0.588494	0.685129	0.961091	0.267968	0.0800968	0.715185	0.794097	0.560754	0.497492	0.646652	0.472627	NA	0.753347	0.332177	0.364891	0.964699	0.336779
	Ta (tantalum)	Spearman rho	0.223158	-0.109252	0.0526426	0.193807	-0.00753537	-0.0778935	0.154381	0.0883674	-0.0120272	-0.0950217	0.097498	0.38429	0.219701	-0.0686494	0.0669577	0.0847186	0.225054	-0.0306537	0.0916418	0.16199	0.156765	0.0968053	0.167468	0.172247	0.217711	0.0315898	0.0333739	-0.0191987	0.267322	0.08374	0.00512231	0.143132	0.169312	-0.0611627	-0.147218	0.0309297	0.190344	-0.216924	-0.00568826	-0.0350115	1	0.223098	0.134662	-0.0758784	0.118799
		P value	0.0425719	0.325515	0.636462	0.0791611	0.946096	0.483961	0.163464	0.426956	0.914063	0.39283	0.380557	0.000334859	0.0459696	0.537453	0.547548	0.446366	0.0407995	0.783241	0.409956	0.14344	0.15698	0.383967	0.13021	0.119444	0.0480252	0.776792	0.764541	0.863224	0.0145606	0.451654	0.963343	0.196745	0.125973	0.582811	0.184136	0.781338	0.0847781	0.0488581	0.959296	0.753347	NA	0.0426293	0.224839	0.495375	0.284758
	Tb (terbium)	Spearman rho	0.155683	-0.0501989	0.424702	0.221627	-0.111733	0.11359	0.206746	0.158311	-0.0378564	-0.00226174	-0.0787355	0.290459	0.138191	-0.0145505	0.221807	0.333789	0.254846	0.11526	-0.0616387	-0.214784	0.38084	0.40771	0.427678	0.549363	0.641133	-0.273181	0.484682	0.448574	0.46069	0.321047	0.14356	0.183237	0.228901	0.199444	-0.303902	0.279667	0.27712	-0.467217	0.260556	-0.107767	0.223098	1	0.257929	0.397456	0.341641
		P value	0.159899	0.652219	6.28846e-05	0.0440507	0.314585	0.306555	0.0607515	0.152879	0.734022	0.98381	0.479234	0.0077271	0.21281	0.896125	0.0438742	0.00204375	0.0200677	0.299455	0.579876	0.0511859	0.000382539	0.000130392	5.51205e-05	7.52174e-08	6.61188e-11	0.0124621	3.43119e-06	2.10897e-05	1.17314e-05	0.0030836	0.195396	0.0972933	0.0373897	0.0706579	0.00522098	0.0104503	0.0112039	8.47337e-06	0.0173585	0.332177	0.0426293	NA	0.0185633	0.000198761	0.0015724
	Tm (thulium)	Spearman rho	-0.0329626	-0.116987	0.0858353	-0.00498694	-0.043327	0.0990601	-0.0618102	-0.0720752	-0.0634686	-0.139953	0.197984	0.121806	0.00990811	-0.0163053	0.054652	0.138243	0.0935603	-0.0825927	0.120661	-0.223583	0.34003	0.0733872	0.199235	0.17056	0.292262	-0.00139595	0.123327	0.162747	0.247505	0.161785	0.108943	0.113841	-0.041959	0.0985913	-0.115228	0.158278	0.145529	-0.375414	0.0458355	0.10073	0.134662	0.257929	1	0.155266	0.265136
		P value	0.76736	0.292221	0.440373	0.964311	0.697332	0.372936	0.57882	0.517295	0.568656	0.206979	0.0727863	0.272655	0.929161	0.883681	0.623625	0.212635	0.400183	0.457897	0.277225	0.042169	0.00166019	0.509678	0.0709593	0.123163	0.00733894	0.990007	0.266669	0.141555	0.0240768	0.143953	0.326896	0.305484	0.706446	0.375213	0.299588	0.152963	0.189274	0.000470255	0.680732	0.364891	0.224839	0.0185633	NA	0.161035	0.0154186
	Y (yttrium)	Spearman rho	0.171779	-0.0670207	0.421456	0.0918848	0.110365	0.34329	0.054007	-0.00589816	0.229356	0.129897	-0.0362705	0.109662	-0.109399	-0.0126965	0.387641	0.551737	0.368288	0.0937154	-0.11769	-0.220696	0.395449	0.377503	0.678058	0.612673	0.571641	-0.295622	0.50911	0.664417	0.382967	0.419656	0.0978172	0.319787	0.332452	0.489648	-0.21464	0.541055	0.102338	-0.14031	0.454998	-0.00493267	-0.0758784	0.397456	0.155266	1	0.239739
		P value	0.120467	0.547171	7.25029e-05	0.408711	0.320583	0.00148689	0.627734	0.957795	0.0370023	0.241827	0.744775	0.323693	0.324861	0.9093	0.000293834	6.43563e-08	0.000613378	0.399398	0.28931	0.0449699	0.000215515	0.00043451	1.9003e-12	7.47436e-10	1.65795e-08	0.00666119	8.88672e-07	7.47388e-12	0.000352469	7.84089e-05	0.378992	0.00320853	0.00213563	2.62916e-06	0.0513453	1.28589e-07	0.357248	0.205812	1.54964e-05	0.964699	0.495375	0.000198761	0.161035	NA	0.0290398
	Yb (ytterbium)	Spearman rho	0.0918665	-0.115808	0.113016	0.251816	0.0485314	0.15503	-0.0641068	0.000955095	0.0217153	0.0639497	-0.050683	0.153501	-0.00548917	0.181369	0.113646	0.214704	0.209953	0.0201078	-0.0104955	-0.357266	0.101988	0.150936	0.339038	0.395893	0.394375	-0.137124	0.317879	0.336841	0.275737	0.131032	0.0080723	0.248899	0.274202	0.0776938	-0.155093	0.249814	0.379539	-0.34339	0.0627004	-0.106751	0.118799	0.341641	0.265136	0.239739	1
		P value	0.408804	0.297147	0.309023	0.021647	0.663059	0.16168	0.564766	0.993163	0.845504	0.565723	0.649085	0.165907	0.96072	0.100812	0.306318	0.0512747	0.0567741	0.856814	0.924973	0.000914359	0.358902	0.173179	0.00171645	0.000211703	0.000225004	0.216397	0.00340651	0.00184719	0.0116323	0.237699	0.942261	0.0232666	0.0121246	0.485086	0.161506	0.0227482	0.000402092	0.00148182	0.573354	0.336779	0.284758	0.0015724	0.0154186	0.0290398	NA

## Sheet: Correlation map (4a)
Supplementary material 4a. Correlation map of the inorganic elements among controls (n = 83).
		ATSDR’s priority pollutant list (2017)																			Rare earth elements and elements used in high devices
		Ag	As	Ba	Be	Cd	Co	Cu	Hg	Mn	Ni	Pb	Pd	Se	Sb	Sr	Th	U	V	Zn	Au	Bi	Ce	Dy	Er	Eu	Fe	Ga	Gd	Ho	In	La	Lu	Nb	Nd	Os	Pr	Pt	Ru	Sm	Sn	Ta	Tb	Tm	Y	Yb
ATSDR’s priority pollutant list (2017)	Ag (silver)	1	0.0873982	-0.140565	0.179362	-0.0294692	-0.0517366	0.217628	0.0818997	0.213454	0.0345105	0.137337	0.259226	0.0994361	0.0512753	0.145874	-0.0689795	0.18224	0.00409892	0.0790821	0.00449304	-0.00837987	-0.0503068	0.0753966	0.281399	0.160318	-0.0504119	0.0160645	0.0341275	0.187659	0.166781	-0.223229	0.21988	-0.0232672	0.0178386	-0.164615	0.11284	0.216012	-0.249931	-0.0533557	0.069216	0.223158	0.155683	-0.0329626	0.171779	0.0918665
	As (arsenic)	0.0873982	1	-0.176819	0.0892733	0.0819445	-0.208241	0.206477	0.561983	-0.0894379	-0.0843063	0.233848	-0.0299639	0.412535	0.0420907	0.126506	-0.132032	-0.0786911	0.108517	0.143025	-0.208228	-0.00167932	-0.196108	-0.152711	-0.0467893	-0.120843	0.0293439	-0.224424	-0.222805	-0.0202441	0.172501	-0.152231	-0.0024976	0.0188287	-0.150151	-0.031486	-0.0850436	0.114381	0.0394933	-0.108056	0.102274	-0.109252	-0.0501989	-0.116987	-0.0670207	-0.115808
	Ba (barium)	-0.140565	-0.176819	1	-0.00186994	-0.0682801	0.279669	0.124155	-0.0571345	-0.126485	0.0785131	-0.287163	0.215413	-0.169032	-0.212669	0.241195	0.479333	0.171214	0.109694	-0.328848	0.0649241	0.547102	0.790626	0.577027	0.429835	0.407936	-0.29495	0.68935	0.647108	0.134565	0.150095	0.233611	0.0180628	0.351732	0.430931	-0.0335431	0.370359	0.0268575	-0.0773913	0.356597	-0.0505652	0.0526426	0.424702	0.0858353	0.421456	0.113016
	Be (beryllium)	0.179362	0.0892733	-0.00186994	1	-0.0902835	-0.0649749	0.0659851	0.163555	0.00267594	0.197371	-0.1488	0.276619	0.137301	0.26982	-0.0592039	0.0823615	0.145318	0.12944	0.0562163	-0.24398	-0.010839	0.0979889	0.0815838	0.242158	0.179837	-0.0628578	0.161223	0.0525395	0.334387	0.294663	-0.013328	0.256087	0.0722642	0.0323254	-0.340669	0.0889058	0.454464	-0.456951	-0.0211711	0.0633205	0.193807	0.221627	-0.00498694	0.0918848	0.251816
	Cd (cadmium)	-0.0294692	0.0819445	-0.0682801	-0.0902835	1	0.262499	0.139352	0.0595273	0.226838	-0.0092251	0.173859	0.0492666	-0.117858	0.131586	0.116872	0.0117469	0.164141	-0.165423	0.0787331	-0.0300199	-0.0616207	0.0597792	0.0771847	0.00292104	0.0955103	-0.0405944	0.0665169	0.0259061	0.130499	0.0157039	0.0190722	0.10375	0.158806	0.146467	-0.0380456	0.0137384	0.187981	0.0200667	0.129319	-0.0989473	-0.00753537	-0.111733	-0.043327	0.110365	0.0485314
	Co (cobalt)	-0.0517366	-0.208241	0.279669	-0.0649749	0.262499	1	0.0910961	-0.097414	0.364091	0.0526114	-0.255804	0.0690902	-0.245666	-0.0861662	0.329142	0.435918	0.31023	0.108528	-0.278053	-0.0527817	0.216664	0.200243	0.394635	0.282427	0.279935	-0.270811	0.176546	0.271574	0.153527	0.0187291	0.080288	-0.0619236	0.355573	0.330449	-0.0487823	0.230205	0.0183845	0.0172645	0.372025	-0.0524018	-0.0778935	0.11359	0.0990601	0.34329	0.15503
	Cu (copper)	0.217628	0.206477	0.124155	0.0659851	0.139352	0.0910961	1	0.105495	0.0320516	-0.00044079	0.134587	0.0142113	0.288506	0.00714113	0.264745	-0.0326035	0.132971	0.0413058	-0.151505	-0.0060397	0.11411	0.15904	-0.0410588	0.0583473	0.0554059	-0.141409	0.072625	0.00875434	0.145553	0.119549	-0.0350689	0.0327217	0.000976071	-0.0629156	-0.155898	0.0684085	0.216813	-0.131819	0.134335	0.136845	0.154381	0.206746	-0.0618102	0.054007	-0.0641068
	Hg (mercury)	0.0818997	0.561983	-0.0571345	0.163555	0.0595273	-0.097414	0.105495	1	0.0313589	-0.183631	0.173209	0.0914861	0.668864	-0.0702141	0.0698124	-0.0534705	-0.152764	0.177399	0.284707	-0.191075	0.123777	-0.136245	-0.0151976	0.155919	0.174956	0.144809	-0.211116	-0.0818752	0.170073	0.127952	-0.230252	0.0339441	0.200661	0.00308595	-0.0424746	0.0801213	0.258243	-0.0413404	0.0970572	-0.0110093	0.0883674	0.158311	-0.0720752	-0.00589816	0.000955095
	Mn (manganese)	0.213454	-0.0894379	-0.126485	0.00267594	0.226838	0.364091	0.0320516	0.0313589	1	0.082816	-0.0239075	0.0185268	0.0363125	-0.0196486	-0.0188279	0.015582	-0.0291969	0.0597106	0.312329	-0.0210917	-0.0897808	-0.041392	0.0617141	0.159649	0.132274	0.266278	-0.00444986	0.0412945	0.0623395	-0.266871	-0.121508	0.059015	-0.00475441	0.134386	-0.032651	0.0323886	-0.197105	0.0012909	0.0536501	0.0746723	-0.0120272	-0.0378564	-0.0634686	0.229356	0.0217153
	Ni (nickel)	0.0345105	-0.0843063	0.0785131	0.197371	-0.0092251	0.0526114	-0.00044079	-0.183631	0.082816	1	-0.04622	-0.047056	-0.153605	0.106766	0.0270036	0.0498721	0.0428406	-0.109074	-0.0184922	-0.0421258	0.054001	0.0247997	0.029094	-0.0212775	-0.0229525	-0.0579009	0.114364	0.130565	-0.0665893	-0.0927741	0.181318	0.100431	-0.00286525	0.114564	0.0833543	-0.0393052	-0.0475521	0.0879184	-0.0833723	0.0163619	-0.0950217	-0.00226174	-0.139953	0.129897	0.0639497
	Pb (lead)	0.137337	0.233848	-0.287163	-0.1488	0.173859	-0.255804	0.134587	0.173209	-0.0239075	-0.04622	1	-0.0575362	0.346795	0.0806213	0.0278956	-0.203501	-0.10008	-0.164761	0.310167	0.00508385	0.0312039	-0.308299	-0.0891287	-0.146819	0.0512492	0.285232	-0.262562	-0.0752517	0.0920805	-0.0542965	0.045471	0.0366841	-0.117653	-0.120719	-0.0142212	-0.0576823	0.16167	-0.0797212	-0.0474791	-0.0955574	0.097498	-0.0787355	0.197984	-0.0362705	-0.050683
	Pd (palladium)	0.259226	-0.0299639	0.215413	0.276619	0.0492666	0.0690902	0.0142113	0.0914861	0.0185268	-0.047056	-0.0575362	1	0.0404231	0.0279303	0.0844601	0.250923	0.227349	0.137148	0.193559	0.215286	0.20397	0.238701	0.32821	0.360609	0.368732	0.0439733	0.149469	0.151871	0.303169	0.218141	-0.0266516	0.238142	0.309702	0.177592	-0.174821	0.0905275	0.477026	-0.342275	0.168559	-0.0306498	0.38429	0.290459	0.121806	0.109662	0.153501
	Se (selenium)	0.0994361	0.412535	-0.169032	0.137301	-0.117858	-0.245666	0.288506	0.668864	0.0363125	-0.153605	0.346795	0.0404231	1	0.00987157	-0.0371311	-0.155326	-0.271462	-0.00305696	0.405755	-0.102927	0.104034	-0.254104	-0.0638133	0.0711033	0.0563285	0.412241	-0.288527	-0.149023	0.0792428	0.142196	-0.209322	0.127177	-0.0593304	-0.165319	-0.0312341	0.00896301	0.191289	-0.134244	-0.0586877	0.0898062	0.219701	0.138191	0.00990811	-0.109399	-0.00548917
	Sb (antimony)	0.0512753	0.0420907	-0.212669	0.26982	0.131586	-0.0861662	0.00714113	-0.0702141	-0.0196486	0.106766	0.0806213	0.0279303	0.00987157	1	0.0981906	-0.092306	0.0854941	-0.0630864	0.0231562	-0.0787556	-0.165882	-0.0655829	-0.105821	-0.00601406	-0.0317104	-0.138181	0.0993878	-0.0412579	0.281927	0.129448	-0.0618012	0.0784137	-0.00808137	-0.260862	-0.117203	-0.0443502	0.216883	-0.215341	-0.20075	0.0684296	-0.0686494	-0.0145505	-0.0163053	-0.0126965	0.181369
	Sr (strontium)	0.145874	0.126506	0.241195	-0.0592039	0.116872	0.329142	0.264745	0.0698124	-0.0188279	0.0270036	0.0278956	0.0844601	-0.0371311	0.0981906	1	0.468962	0.515721	0.158763	-0.258197	0.0155457	0.210965	0.32931	0.356368	0.295477	0.278186	-0.425969	0.30704	0.337105	0.26706	0.204192	-0.0249818	0.209377	0.253359	0.204009	-0.125094	0.349599	0.12971	-0.00449193	0.328429	-0.0110933	0.0669577	0.221807	0.054652	0.387641	0.113646
	Th (thorium)	-0.0689795	-0.132032	0.479333	0.0823615	0.0117469	0.435918	-0.0326035	-0.0534705	0.015582	0.0498721	-0.203501	0.250923	-0.155326	-0.092306	0.468962	1	0.56712	0.2367	-0.199351	0.0887127	0.483295	0.472882	0.757703	0.564208	0.497808	-0.328063	0.469645	0.677123	0.320419	0.333417	0.18955	0.165275	0.567905	0.502162	-0.0535933	0.495579	0.121382	-0.189977	0.518398	-0.129238	0.0847186	0.333789	0.138243	0.551737	0.214704
	U (uranium)	0.18224	-0.0786911	0.171214	0.145318	0.164141	0.31023	0.132971	-0.152764	-0.0291969	0.0428406	-0.10008	0.227349	-0.271462	0.0854941	0.515721	0.56712	1	0.161883	-0.34415	0.0423199	0.0935068	0.376391	0.412519	0.363575	0.310644	-0.420217	0.276416	0.326356	0.403179	0.207827	0.100683	0.071092	0.350556	0.21355	-0.066194	0.345034	0.187278	-0.124452	0.260946	-0.114113	0.225054	0.254846	0.0935603	0.368288	0.209953
	V (vanadium)	0.00409892	0.108517	0.109694	0.12944	-0.165423	0.108528	0.0413058	0.177399	0.0597106	-0.109074	-0.164761	0.137148	-0.00305696	-0.0630864	0.158763	0.2367	0.161883	1	-0.034362	-0.0176003	0.146467	0.0703207	0.0962952	0.28932	0.139062	-0.144119	-0.0538593	0.0846804	0.182219	-0.00514678	0.259472	0.143038	0.355784	0.213041	0.00989085	0.217383	0.149398	0.0209527	0.203157	0.1047	-0.0306537	0.11526	-0.0825927	0.0937154	0.0201078
	Zn (zinc)	0.0790821	0.143025	-0.328848	0.0562163	0.0787331	-0.278053	-0.151505	0.284707	0.312329	-0.0184922	0.310167	0.193559	0.405755	0.0231562	-0.258197	-0.199351	-0.34415	-0.034362	1	0.0382864	0.00434525	-0.357898	-0.0801864	0.00609427	-0.0102329	0.781873	-0.256412	-0.137855	0.0932781	-0.125883	-0.0250447	0.115975	-0.151312	-0.0578563	0.0591097	-0.0161733	-0.0203058	-0.062803	-0.0375299	0.185941	0.0916418	-0.0616387	0.120661	-0.11769	-0.0104955
Rare earth elements and elements used in high devices	Au (gold)	0.00449304	-0.208228	0.0649241	-0.24398	-0.0300199	-0.0527817	-0.0060397	-0.191075	-0.0210917	-0.0421258	0.00508385	0.215286	-0.102927	-0.0787556	0.0155457	0.0887127	0.0423199	-0.0176003	0.0382864	1	-0.0563994	0.0661531	-0.00756323	-0.145876	-0.124182	0.118178	-0.0678442	-0.0336287	-0.100964	-0.280065	0.101099	-0.0580893	0.14301	0.0655584	0.272568	0.0796166	-0.0888108	0.295993	0.159122	-0.0350306	0.16199	-0.214784	-0.223583	-0.220696	-0.357266
	Bi (bismuth)	-0.00837987	-0.00167932	0.547102	-0.010839	-0.0616207	0.216664	0.11411	0.123777	-0.0897808	0.054001	0.0312039	0.20397	0.104034	-0.165882	0.210965	0.483295	0.0935068	0.146467	0.00434525	-0.0563994	1	0.243449	0.574018	0.441575	0.509775	-0.125424	0.333723	0.528908	0.353017	0.212092	0.183294	0.151343	0.204566	0.364108	-0.200267	0.348478	0.16656	-0.211368	0.288098	0.0707527	0.156765	0.38084	0.34003	0.395449	0.101988
	Ce (cerium)	-0.0503068	-0.196108	0.790626	0.0979889	0.0597792	0.200243	0.15904	-0.136245	-0.041392	0.0247997	-0.308299	0.238701	-0.254104	-0.0655829	0.32931	0.472882	0.376391	0.0703207	-0.357898	0.0661531	0.243449	1	0.474296	0.412414	0.31495	-0.40162	0.820243	0.63575	0.149861	0.187028	0.0705262	0.0741797	0.306801	0.287035	-0.0893782	0.280236	0.0414727	-0.205621	0.212187	-0.0818719	0.0968053	0.40771	0.0733872	0.377503	0.150936
	Dy (dysprosium)	0.0753966	-0.152711	0.577027	0.0815838	0.0771847	0.394635	-0.0410588	-0.0151976	0.0617141	0.029094	-0.0891287	0.32821	-0.0638133	-0.105821	0.356368	0.757703	0.412519	0.0962952	-0.0801864	-0.00756323	0.574018	0.474296	1	0.687067	0.657935	-0.18212	0.575516	0.731107	0.338119	0.339078	0.166349	0.291605	0.469089	0.472159	-0.176217	0.530152	0.212605	-0.246274	0.424358	-0.121225	0.167468	0.427678	0.199235	0.678058	0.339038
	Er (erbium)	0.281399	-0.0467893	0.429835	0.242158	0.00292104	0.282427	0.0583473	0.155919	0.159649	-0.0212775	-0.146819	0.360609	0.0711033	-0.00601406	0.295477	0.564208	0.363575	0.28932	0.00609427	-0.145876	0.441575	0.412414	0.687067	1	0.614247	-0.14642	0.460275	0.606388	0.462577	0.269685	0.159263	0.405691	0.419818	0.385181	-0.178211	0.491347	0.280524	-0.433532	0.423404	0.00648836	0.172247	0.549363	0.17056	0.612673	0.395893
	Eu (europium)	0.160318	-0.120843	0.407936	0.179837	0.0955103	0.279935	0.0554059	0.174956	0.132274	-0.0229525	0.0512492	0.368732	0.0563285	-0.0317104	0.278186	0.497808	0.310644	0.139062	-0.0102329	-0.124182	0.509775	0.31495	0.657935	0.614247	1	-0.225728	0.387916	0.543462	0.468435	0.373879	0.193887	0.356731	0.332619	0.422232	-0.483343	0.428534	0.424945	-0.356016	0.29723	-0.102065	0.217711	0.641133	0.292262	0.571641	0.394375
	Fe (iron)	-0.0504119	0.0293439	-0.29495	-0.0628578	-0.0405944	-0.270811	-0.141409	0.144809	0.266278	-0.0579009	0.285232	0.0439733	0.412241	-0.138181	-0.425969	-0.328063	-0.420217	-0.144119	0.781873	0.118178	-0.125424	-0.40162	-0.18212	-0.14642	-0.225728	1	-0.424898	-0.29199	-0.141792	-0.307775	-0.0224206	-0.0647478	-0.346012	-0.0708509	0.264094	-0.0878039	-0.126318	0.09538	-0.0859536	0.0792691	0.0315898	-0.273181	-0.00139595	-0.295622	-0.137124
	Ga (gallium)	0.0160645	-0.224424	0.68935	0.161223	0.0665169	0.176546	0.072625	-0.211116	-0.00444986	0.114364	-0.262562	0.149469	-0.288527	0.0993878	0.30704	0.469645	0.276416	-0.0538593	-0.256412	-0.0678442	0.333723	0.820243	0.575516	0.460275	0.387916	-0.424898	1	0.700568	0.187586	0.264781	0.0365594	0.194465	0.257263	0.213392	-0.179365	0.330529	0.0545234	-0.283086	0.198186	0.0197727	0.0333739	0.484682	0.123327	0.50911	0.317879
	Gd (gadolinium)	0.0341275	-0.222805	0.647108	0.0525395	0.0259061	0.271574	0.00875434	-0.0818752	0.0412945	0.130565	-0.0752517	0.151871	-0.149023	-0.0412579	0.337105	0.677123	0.326356	0.0846804	-0.137855	-0.0336287	0.528908	0.63575	0.731107	0.606388	0.543462	-0.29199	0.700568	1	0.348371	0.248491	0.233611	0.324793	0.418846	0.392479	-0.100605	0.472395	0.12297	-0.232047	0.342375	-0.0728539	-0.0191987	0.448574	0.162747	0.664417	0.336841
	Ho (holmium)	0.187659	-0.0202441	0.134565	0.334387	0.130499	0.153527	0.145553	0.170073	0.0623395	-0.0665893	0.0920805	0.303169	0.0792428	0.281927	0.26706	0.320419	0.403179	0.182219	0.0932781	-0.100964	0.353017	0.149861	0.338119	0.462577	0.468435	-0.141792	0.187586	0.348371	1	0.236751	0.1206	0.261361	0.301373	0.125915	-0.2864	0.324615	0.389614	-0.477515	0.294689	-0.0602443	0.267322	0.46069	0.247505	0.382967	0.275737
	In (indium)	0.166781	0.172501	0.150095	0.294663	0.0157039	0.0187291	0.119549	0.127952	-0.266871	-0.0927741	-0.0542965	0.218141	0.142196	0.129448	0.204192	0.333417	0.207827	-0.00514678	-0.125883	-0.280065	0.212092	0.187028	0.339078	0.269685	0.373879	-0.307775	0.264781	0.248491	0.236751	1	-0.100205	0.246675	0.0622246	0.0429633	-0.251297	0.16986	0.425257	-0.329337	0.029517	0.0451688	0.08374	0.321047	0.161785	0.419656	0.131032
	La (lanthanum)	-0.223229	-0.152231	0.233611	-0.013328	0.0190722	0.080288	-0.0350689	-0.230252	-0.121508	0.181318	0.045471	-0.0266516	-0.209322	-0.0618012	-0.0249818	0.18955	0.100683	0.259472	-0.0250447	0.101099	0.183294	0.0705262	0.166349	0.159263	0.193887	-0.0224206	0.0365594	0.233611	0.1206	-0.100205	1	0.0548238	0.187292	0.235481	0.170103	0.0270716	0.00104485	0.0680033	0.283249	-0.00543726	0.00512231	0.14356	0.108943	0.0978172	0.0080723
	Lu (lutetium)	0.21988	-0.0024976	0.0180628	0.256087	0.10375	-0.0619236	0.0327217	0.0339441	0.059015	0.100431	0.0366841	0.238142	0.127177	0.0784137	0.209377	0.165275	0.071092	0.143038	0.115975	-0.0580893	0.151343	0.0741797	0.291605	0.405691	0.356731	-0.0647478	0.194465	0.324793	0.261361	0.246675	0.0548238	1	0.16	0.116276	-0.218095	0.206281	0.303935	-0.359182	0.159857	0.122995	0.143132	0.183237	0.113841	0.319787	0.248899
	Nb (niobium)	-0.0232672	0.0188287	0.351732	0.0722642	0.158806	0.355573	0.000976071	0.200661	-0.00475441	-0.00286525	-0.117653	0.309702	-0.0593304	-0.00808137	0.253359	0.567905	0.350556	0.355784	-0.151312	0.14301	0.204566	0.306801	0.469089	0.419818	0.332619	-0.346012	0.257263	0.418846	0.301373	0.0622246	0.187292	0.16	1	0.432345	-0.00332716	0.364828	0.198253	-0.00982388	0.543871	-0.193217	0.169312	0.228901	-0.041959	0.332452	0.274202
	Nd (neodymium)	0.0178386	-0.150151	0.430931	0.0323254	0.146467	0.330449	-0.0629156	0.00308595	0.134386	0.114564	-0.120719	0.177592	-0.165319	-0.260862	0.204009	0.502162	0.21355	0.213041	-0.0578563	0.0655584	0.364108	0.287035	0.472159	0.385181	0.422232	-0.0708509	0.213392	0.392479	0.125915	0.0429633	0.235481	0.116276	0.432345	1	0.0140028	0.528252	0.0996272	0.0895469	0.615406	-0.0406531	-0.0611627	0.199444	0.0985913	0.489648	0.0776938
	Os (osmium)	-0.164615	-0.031486	-0.0335431	-0.340669	-0.0380456	-0.0487823	-0.155898	-0.0424746	-0.032651	0.0833543	-0.0142212	-0.174821	-0.0312341	-0.117203	-0.125094	-0.0535933	-0.066194	0.00989085	0.0591097	0.272568	-0.200267	-0.0893782	-0.176217	-0.178211	-0.483343	0.264094	-0.179365	-0.100605	-0.2864	-0.251297	0.170103	-0.218095	-0.00332716	0.0140028	1	-0.106274	-0.405255	0.391689	0.0542398	-0.0290829	-0.147218	-0.303902	-0.115228	-0.21464	-0.155093
	Pr (praseodymium)	0.11284	-0.0850436	0.370359	0.0889058	0.0137384	0.230205	0.0684085	0.0801213	0.0323886	-0.0393052	-0.0576823	0.0905275	0.00896301	-0.0443502	0.349599	0.495579	0.345034	0.217383	-0.0161733	0.0796166	0.348478	0.280236	0.530152	0.491347	0.428534	-0.0878039	0.330529	0.472395	0.324615	0.16986	0.0270716	0.206281	0.364828	0.528252	-0.106274	1	0.178864	-0.0753056	0.442787	0.0647673	0.0309297	0.279667	0.158278	0.541055	0.249814
	Pt (platinum)	0.216012	0.114381	0.0268575	0.454464	0.187981	0.0183845	0.216813	0.258243	-0.197105	-0.0475521	0.16167	0.477026	0.191289	0.216883	0.12971	0.121382	0.187278	0.149398	-0.0203058	-0.0888108	0.16656	0.0414727	0.212605	0.280524	0.424945	-0.126318	0.0545234	0.12297	0.389614	0.425257	0.00104485	0.303935	0.198253	0.0996272	-0.405255	0.178864	1	-0.469417	0.112953	-0.0755073	0.190344	0.27712	0.145529	0.102338	0.379539
	Ru (ruthenium)	-0.249931	0.0394933	-0.0773913	-0.456951	0.0200667	0.0172645	-0.131819	-0.0413404	0.0012909	0.0879184	-0.0797212	-0.342275	-0.134244	-0.215341	-0.00449193	-0.189977	-0.124452	0.0209527	-0.062803	0.295993	-0.211368	-0.205621	-0.246274	-0.433532	-0.356016	0.09538	-0.283086	-0.232047	-0.477515	-0.329337	0.0680033	-0.359182	-0.00982388	0.0895469	0.391689	-0.0753056	-0.469417	1	0.0365022	-0.0510595	-0.216924	-0.467217	-0.375414	-0.14031	-0.34339
	Sm (samarium)	-0.0533557	-0.108056	0.356597	-0.0211711	0.129319	0.372025	0.134335	0.0970572	0.0536501	-0.0833723	-0.0474791	0.168559	-0.0586877	-0.20075	0.328429	0.518398	0.260946	0.203157	-0.0375299	0.159122	0.288098	0.212187	0.424358	0.423404	0.29723	-0.0859536	0.198186	0.342375	0.294689	0.029517	0.283249	0.159857	0.543871	0.615406	0.0542398	0.442787	0.112953	0.0365022	1	-0.0799198	-0.00568826	0.260556	0.0458355	0.454998	0.0627004
	Sn (tin)	0.069216	0.102274	-0.0505652	0.0633205	-0.0989473	-0.0524018	0.136845	-0.0110093	0.0746723	0.0163619	-0.0955574	-0.0306498	0.0898062	0.0684296	-0.0110933	-0.129238	-0.114113	0.1047	0.185941	-0.0350306	0.0707527	-0.0818719	-0.121225	0.00648836	-0.102065	0.0792691	0.0197727	-0.0728539	-0.0602443	0.0451688	-0.00543726	0.122995	-0.193217	-0.0406531	-0.0290829	0.0647673	-0.0755073	-0.0510595	-0.0799198	1	-0.0350115	-0.107767	0.10073	-0.00493267	-0.106751
	Ta (tantalum)	0.223158	-0.109252	0.0526426	0.193807	-0.00753537	-0.0778935	0.154381	0.0883674	-0.0120272	-0.0950217	0.097498	0.38429	0.219701	-0.0686494	0.0669577	0.0847186	0.225054	-0.0306537	0.0916418	0.16199	0.156765	0.0968053	0.167468	0.172247	0.217711	0.0315898	0.0333739	-0.0191987	0.267322	0.08374	0.00512231	0.143132	0.169312	-0.0611627	-0.147218	0.0309297	0.190344	-0.216924	-0.00568826	-0.0350115	1	0.223098	0.134662	-0.0758784	0.118799
	Tb (terbium)	0.155683	-0.0501989	0.424702	0.221627	-0.111733	0.11359	0.206746	0.158311	-0.0378564	-0.00226174	-0.0787355	0.290459	0.138191	-0.0145505	0.221807	0.333789	0.254846	0.11526	-0.0616387	-0.214784	0.38084	0.40771	0.427678	0.549363	0.641133	-0.273181	0.484682	0.448574	0.46069	0.321047	0.14356	0.183237	0.228901	0.199444	-0.303902	0.279667	0.27712	-0.467217	0.260556	-0.107767	0.223098	1	0.257929	0.397456	0.341641
	Tm (thulium)	-0.0329626	-0.116987	0.0858353	-0.00498694	-0.043327	0.0990601	-0.0618102	-0.0720752	-0.0634686	-0.139953	0.197984	0.121806	0.00990811	-0.0163053	0.054652	0.138243	0.0935603	-0.0825927	0.120661	-0.223583	0.34003	0.0733872	0.199235	0.17056	0.292262	-0.00139595	0.123327	0.162747	0.247505	0.161785	0.108943	0.113841	-0.041959	0.0985913	-0.115228	0.158278	0.145529	-0.375414	0.0458355	0.10073	0.134662	0.257929	1	0.155266	0.265136
	Y (yttrium)	0.171779	-0.0670207	0.421456	0.0918848	0.110365	0.34329	0.054007	-0.00589816	0.229356	0.129897	-0.0362705	0.109662	-0.109399	-0.0126965	0.387641	0.551737	0.368288	0.0937154	-0.11769	-0.220696	0.395449	0.377503	0.678058	0.612673	0.571641	-0.295622	0.50911	0.664417	0.382967	0.419656	0.0978172	0.319787	0.332452	0.489648	-0.21464	0.541055	0.102338	-0.14031	0.454998	-0.00493267	-0.0758784	0.397456	0.155266	1	0.239739
	Yb (ytterbium)	0.0918665	-0.115808	0.113016	0.251816	0.0485314	0.15503	-0.0641068	0.000955095	0.0217153	0.0639497	-0.050683	0.153501	-0.00548917	0.181369	0.113646	0.214704	0.209953	0.0201078	-0.0104955	-0.357266	0.101988	0.150936	0.339038	0.395893	0.394375	-0.137124	0.317879	0.336841	0.275737	0.131032	0.0080723	0.248899	0.274202	0.0776938	-0.155093	0.249814	0.379539	-0.34339	0.0627004	-0.106751	0.118799	0.341641	0.265136	0.239739	1
		Legend
			0.10 — 0.25			-0.10 — -0.25
			0.26 — 0.50			-0.26 — -0.50
			0.51 — 0.75			-0.51 — -0.75
			0.76 — 0.99			-0.76 — -0.99

## Sheet: Additional file 4b
Supplementary material 4b. Bivariate Spearman correlations between the inorganic elements among cases (n = 92).
			ATSDR’s priority pollutant list (2017)																			Rare earth elements and elements used in high devices
			Ag	As	Ba	Be	Cd	Co	Cu	Hg	Mn	Ni	Pb	Pd	Se	Sb	Sr	Th	U	V	Zn	Au	Bi	Ce	Dy	Er	Eu	Fe	Ga	Gd	Ho	In	La	Lu	Nb	Nd	Os	Pr	Pt	Ru	Sm	Sn	Ta	Tb	Tm	Y	Yb
ATSDR’s priority pollutant list (2017)	Ag (silver)	Spearman rho	1	0.140675	-0.231355	0.07124	-0.00587398	0.00331907	0.0202541	0.154005	0.12198	0.230659	-6.17502e-05	0.0561569	0.135572	0.155632	-0.0996493	-0.0734056	-0.102212	0.170317	0.0867049	-0.0519867	-0.0151124	-0.18522	-0.0354562	0.135669	0.105106	0.0135233	-0.169087	-0.149911	0.0770782	0.245644	-0.199062	0.065581	-0.0388275	0.0596179	-0.0169948	0.0431959	0.177157	-0.205472	-0.0729697	-0.0568487	0.0287332	0.174027	0.117854	0.169358	0.172762
		P value	NA	0.181054	0.0264913	0.499787	0.955683	0.97495	0.848029	0.142723	0.246732	0.0269617	0.999534	0.594938	0.197557	0.1385	0.344613	0.486808	0.332286	0.104553	0.411178	0.622611	0.886306	0.0771275	0.737218	0.197233	0.318707	0.898194	0.107119	0.15378	0.465215	0.018265	0.0571296	0.534534	0.713271	0.572401	0.872258	0.682652	0.0911456	0.0494271	0.489406	0.590402	0.785709	0.0971023	0.263196	0.10655	0.0995929
	As (arsenic)	Spearman rho	0.140675	1	0.0900698	-0.0805634	-0.0573802	-0.000631907	-0.0437557	0.617496	-0.051092	0.0473319	0.101506	-0.170473	0.445725	0.125454	0.220273	0.150418	-0.0273723	0.146308	0.130928	0.115883	0.131064	0.0395173	0.0930803	-0.0090811	0.177517	0.159626	0.0787263	0.063983	0.00712501	0.075419	0.0368466	0.0982478	-0.0338165	0.158668	0.0976409	0.0515409	0.00789984	-0.100135	0.223519	0.019959	0.0998802	0.0573837	0.108162	0.0706351	0.033539
		P value	0.181054	NA	0.393191	0.445217	0.586927	0.99523	0.678764	5.5231e-11	0.628618	0.654128	0.335654	0.104232	8.48586e-06	0.233429	0.0348679	0.152376	0.795631	0.164027	0.213496	0.271322	0.213017	0.708404	0.377503	0.931535	0.0904796	0.128534	0.455697	0.544559	0.946258	0.474905	0.727309	0.351475	0.748958	0.130873	0.354473	0.625601	0.940423	0.342256	0.0322113	0.850217	0.343491	0.586904	0.304756	0.503444	0.750951
	Ba (barium)	Spearman rho	-0.231355	0.0900698	1	-0.0251257	0.11214	0.196492	-0.0402879	0.114837	0.046345	-0.0485726	-0.0768923	-0.0546108	0.073594	-0.21235	0.448685	0.499875	0.365396	0.0385656	-0.100936	0.121054	0.563127	0.892129	0.353691	0.238796	0.179436	-0.0633294	0.682228	0.505735	0.0829324	-0.141137	0.201643	0.0940771	0.149662	0.34984	0.141116	0.0948359	-0.200448	0.179554	0.324724	0.0869719	-0.00357568	0.00417701	0.178557	0.228797	-0.0393112
		P value	0.0264913	0.393191	NA	0.812083	0.287208	0.0604821	0.702981	0.275699	0.660891	0.645664	0.466295	0.605133	0.485688	0.042135	7.2682e-06	3.91366e-07	0.000341602	0.715122	0.33839	0.250363	5.11786e-09	8.23177e-33	0.000542979	0.0218823	0.0869927	0.548685	6.98938e-14	2.71487e-07	0.431903	0.17961	0.0539177	0.372394	0.154471	0.000630001	0.179674	0.368532	0.0553864	0.0867824	0.00158797	0.409733	0.973014	0.968478	0.088576	0.0282549	0.709857
	Be (beryllium)	Spearman rho	0.07124	-0.0805634	-0.0251257	1	-0.0282994	-0.159122	0.00667233	-0.0297004	-0.0478829	-0.0261633	0.00900997	0.375884	-0.0124313	0.0933038	0.0731789	0.32346	0.0378899	-0.0732979	-0.0170756	-0.316563	-0.0296125	0.049431	0.199238	0.286073	0.235836	-0.125304	0.0509094	0.152416	0.348645	0.331925	-0.00882501	-0.075116	0.00137402	0.107835	-0.251348	-0.12114	0.459714	-0.43817	-0.207044	-0.216479	0.18702	0.248536	0.0588669	0.250539	0.290648
		P value	0.499787	0.445217	0.812083	NA	0.788868	0.129761	0.949667	0.778677	0.650364	0.804474	0.93207	0.000222122	0.906376	0.376354	0.488158	0.00166028	0.719904	0.48745	0.871656	0.00210979	0.779316	0.639835	0.0569056	0.00570234	0.0236258	0.233994	0.629847	0.14694	0.000659497	0.00122782	0.933461	0.476686	0.989629	0.306233	0.0156567	0.250025	4.02812e-06	1.25206e-05	0.0476743	0.0382047	0.0742471	0.0168991	0.577258	0.0160061	0.0049445
	Cd (cadmium)	Spearman rho	-0.00587398	-0.0573802	0.11214	-0.0282994	1	0.0705424	0.0153969	-0.00693556	0.0653638	0.104998	0.287225	0.0527258	-0.0171231	0.0775309	0.0516314	0.0792517	-0.0812848	0.228297	0.123854	0.0469891	0.116003	0.0686775	0.0559052	-0.0405947	-0.196812	0.155696	0.0462217	-0.010854	0.00799636	-0.0658876	-0.191932	0.175085	-0.0912769	-0.0843248	0.16423	0.0451214	-0.119237	-0.0554352	0.0664969	0.163618	0.0711514	-0.106413	-0.0129644	0.0978843	-0.0608896
		P value	0.955683	0.586927	0.287208	0.788868	NA	0.504006	0.884181	0.947685	0.535891	0.319206	0.00550245	0.617666	0.871301	0.46259	0.624993	0.452686	0.441139	0.0286115	0.239493	0.656473	0.270821	0.515374	0.596593	0.700826	0.0600569	0.138336	0.661738	0.918211	0.939697	0.532622	0.0668233	0.0950548	0.386855	0.424186	0.117737	0.669314	0.257596	0.599687	0.52883	0.119131	0.500321	0.312688	0.90238	0.353269	0.564222
	Co (cobalt)	Spearman rho	0.00331907	-0.000631907	0.196492	-0.159122	0.0705424	1	0.201732	0.0354022	0.407441	0.0920051	-0.215573	-0.101829	0.0589214	0.213599	0.169043	0.225978	0.270626	0.0919272	-0.120555	-0.0244208	0.267351	0.119954	0.213994	0.134742	0.0350064	-0.148205	-0.027434	0.254159	0.172265	-0.0793674	0.119927	0.0648279	0.110867	0.318237	0.22416	0.221476	-0.148471	0.0701707	0.283789	0.0882203	-0.0961735	0.0629479	0.122938	0.203336	0.213541
		P value	0.97495	0.99523	0.0604821	0.129761	0.504006	NA	0.0538093	0.737604	5.55472e-05	0.383062	0.0390404	0.33411	0.576904	0.0409123	0.107213	0.0303137	0.00907706	0.383467	0.252334	0.817262	0.00998457	0.254725	0.0405322	0.200343	0.740432	0.15857	0.795181	0.0144947	0.100587	0.452025	0.254834	0.539247	0.29275	0.00199159	0.0317069	0.0338624	0.157817	0.506261	0.00611793	0.403019	0.361786	0.5511	0.243011	0.0518924	0.0409684
	Cu (copper)	Spearman rho	0.0202541	-0.0437557	-0.0402879	0.00667233	0.0153969	0.201732	1	-0.214139	0.254658	-0.0338459	0.049859	-0.0278639	-0.104172	0.00480232	0.172618	0.201559	0.176888	0.0764284	0.014426	-0.132277	-0.0310011	0.0185719	0.215528	0.0378302	0.0517628	-0.0552533	-0.0952484	0.182174	0.107361	0.101045	0.0567304	0.183233	0.068843	0.0985844	-0.194935	0.138909	0.180008	-0.0591037	0.221885	0.0921042	0.08782	0.145725	0.122422	0.274773	0.286099
		P value	0.848029	0.678764	0.702981	0.949667	0.884181	0.0538093	NA	0.0403927	0.0142962	0.748747	0.636937	0.792043	0.323048	0.963762	0.0998798	0.0540196	0.0916461	0.468997	0.891438	0.208777	0.769249	0.860518	0.0390824	0.720327	0.624112	0.600887	0.366444	0.0822041	0.308375	0.337866	0.591176	0.0804098	0.514359	0.349819	0.0625902	0.186646	0.0859739	0.575724	0.0335266	0.382547	0.405165	0.165733	0.245011	0.00803206	0.00569785
	Hg (mercury)	Spearman rho	0.154005	0.617496	0.114837	-0.0297004	-0.00693556	0.0354022	-0.214139	1	0.060848	0.105429	0.0295763	0.0756561	0.611393	0.100463	0.125287	0.0509178	-0.0187106	0.21774	0.208236	0.202722	0.0559609	0.0685233	-0.0422006	-0.00511198	0.0857166	0.21343	0.130296	0.0739736	-0.0450403	-0.0183227	-0.177659	0.0540259	0.0537612	0.0896278	0.149332	0.0507626	-0.0757383	-0.0189819	0.062166	0.0632369	0.0738101	-0.0559195	0.013897	-0.0335605	-0.0452144
		P value	0.142723	5.5231e-11	0.275699	0.778677	0.947685	0.737604	0.0403927	NA	0.564488	0.31721	0.779578	0.473513	9.58869e-11	0.340667	0.234056	0.62979	0.859487	0.0370672	0.0463801	0.05262	0.596227	0.516319	0.689586	0.961428	0.41655	0.0410759	0.215733	0.483434	0.669874	0.862371	0.0902168	0.60901	0.610768	0.395527	0.155392	0.630836	0.473032	0.85747	0.556068	0.54927	0.484404	0.596499	0.895396	0.750796	0.668672
	Mn (manganese)	Spearman rho	0.12198	-0.051092	0.046345	-0.0478829	0.0653638	0.407441	0.254658	0.060848	1	0.161862	0.0113743	-0.167184	0.0388391	0.035659	-0.0441102	0.0266922	0.165267	0.211091	0.172264	0.0550162	-0.0346042	0.0167532	-0.0245881	0.0151661	0.0857476	0.263336	-0.0161984	0.129909	0.0419481	-0.0600962	-0.0587496	0.0328473	0.00880864	0.0956863	-0.073564	0.14791	-0.137573	0.0537552	0.114368	0.060062	0.0172773	0.00884724	0.147002	0.105028	0.190684
		P value	0.246732	0.628618	0.660891	0.650364	0.535891	5.55472e-05	0.0142962	0.564488	NA	0.123198	0.914305	0.111188	0.713189	0.73577	0.676307	0.800603	0.115405	0.0433984	0.100589	0.602453	0.743311	0.874059	0.816032	0.885906	0.416381	0.0112055	0.878197	0.217113	0.691348	0.569318	0.578017	0.755925	0.933584	0.364234	0.485866	0.159409	0.190962	0.610808	0.27768	0.569539	0.870153	0.933294	0.162016	0.319067	0.068651
	Ni (nickel)	Spearman rho	0.230659	0.0473319	-0.0485726	-0.0261633	0.104998	0.0920051	-0.0338459	0.105429	0.161862	1	0.124356	-0.109413	0.0880287	0.256811	-0.110146	0.0229117	0.0557163	0.0637258	-0.00515549	-0.121492	-0.0959517	0.0288985	-0.1021	0.0134944	0.0851488	-0.0241052	0.0406506	0.0785728	-0.0319241	0.138482	0.116129	-0.0175149	-0.128216	-0.0576637	-0.0114952	-0.0552522	-0.164658	0.133904	0.0107426	0.0674992	0.0197744	0.112341	-0.086289	0.120935	-0.0433615
		P value	0.0269617	0.654128	0.645664	0.804474	0.319206	0.383062	0.748747	0.31721	0.123198	NA	0.237577	0.299166	0.404045	0.0134674	0.295921	0.828376	0.597836	0.54618	0.961099	0.248642	0.362899	0.784506	0.33282	0.89841	0.419656	0.819583	0.700434	0.456579	0.762579	0.188018	0.270299	0.868383	0.223214	0.585077	0.913397	0.600895	0.116771	0.203181	0.919048	0.522623	0.851587	0.28634	0.413434	0.250833	0.681501
	Pb (lead)	Spearman rho	-6.17502e-05	0.101506	-0.0768923	0.00900997	0.287225	-0.215573	0.049859	0.0295763	0.0113743	0.124356	1	-0.11203	-0.0186952	0.00659837	-0.0266171	0.0105982	0.0169536	0.211539	0.261995	-0.234197	-0.120031	-0.0632831	-0.0429097	-0.0114749	-0.258791	0.418461	-0.0624046	-0.00101756	-0.150389	-0.0579292	-0.110378	-0.0727593	-0.300619	-0.0378151	-0.042913	-0.142107	0.00898655	-0.0432353	-0.0091858	0.0941541	0.0463528	-0.16466	-0.0158625	0.00602626	-0.0296163
		P value	0.999534	0.335654	0.466295	0.93207	0.00550245	0.0390404	0.636937	0.779578	0.914305	0.237577	NA	0.287686	0.859601	0.950225	0.801152	0.920132	0.872565	0.0429454	0.0116412	0.0246418	0.25442	0.548978	0.684643	0.91355	0.0127426	3.30994e-05	0.554549	0.992319	0.152457	0.583348	0.294897	0.490663	0.00359492	0.720434	0.684621	0.176606	0.932246	0.682378	0.930748	0.372001	0.660837	0.116765	0.880704	0.954536	0.779288
	Pd (palladium)	Spearman rho	0.0561569	-0.170473	-0.0546108	0.375884	0.0527258	-0.101829	-0.0278639	0.0756561	-0.167184	-0.109413	-0.11203	1	0.0364977	0.0849037	0.0609562	0.202045	-0.0987804	-0.0616402	-0.0827307	-0.1468	-0.23013	0.0487464	0.176915	0.237544	0.282685	-0.158891	0.154702	0.102996	0.418169	0.145394	-0.217331	0.0840369	0.247841	0.0263262	-0.0351947	0.00370421	0.509446	-0.254893	-0.0253391	-0.12531	0.318292	0.274502	0.197108	0.139921	0.255055
		P value	0.594938	0.104232	0.605133	0.000222122	0.617666	0.33411	0.792043	0.473513	0.111188	0.299166	0.287686	NA	0.729792	0.421	0.563794	0.0534315	0.348857	0.55942	0.433028	0.1626	0.027324	0.644483	0.0915949	0.0226059	0.00632813	0.130325	0.140901	0.328568	3.35645e-05	0.166706	0.0374334	0.425775	0.0172191	0.803281	0.739087	0.972045	2.14599e-07	0.0142039	0.810517	0.233969	0.00198786	0.00809681	0.0596649	0.183425	0.0141404
	Se (selenium)	Spearman rho	0.135572	0.445725	0.073594	-0.0124313	-0.0171231	0.0589214	-0.104172	0.611393	0.0388391	0.0880287	-0.0186952	0.0364977	1	0.164659	0.142688	0.0287424	-0.0167532	0.0602191	0.336144	0.202536	0.128317	-0.0264938	-0.0538857	0.0620001	0.0761969	0.301003	-0.0175855	-0.00370022	-0.095779	0.0968109	-0.137861	-0.13963	0.0633559	0.035865	0.0519302	-0.122456	-0.0180039	0.00858541	-0.0109582	-0.0393169	-0.0513156	0.0380323	-0.130438	-0.0148422	-0.0210389
		P value	0.197557	8.48586e-06	0.485688	0.906376	0.871301	0.576904	0.323048	9.58869e-11	0.713189	0.404045	0.859601	0.729792	NA	0.116769	0.174828	0.785642	0.874059	0.568527	0.001053	0.052841	0.222846	0.802054	0.609941	0.557124	0.470348	0.00355021	0.867857	0.972075	0.363768	0.358598	0.190026	0.184348	0.548518	0.7343	0.622989	0.244879	0.864743	0.935264	0.917428	0.709817	0.627114	0.718895	0.21523	0.888326	0.842215
	Sb (antimony)	Spearman rho	0.155632	0.125454	-0.21235	0.0933038	0.0775309	0.213599	0.00480232	0.100463	0.035659	0.256811	0.00659837	0.0849037	0.164659	1	0.0210285	0.059263	0.0426273	0.00456909	0.0782709	0.0239915	-0.0286599	-0.164767	0.0829873	0.0498637	0.059891	-0.0326373	-0.0549993	0.0139183	0.110539	0.0531169	-0.148307	0.0112076	-0.0525277	-0.0487242	0.0294224	-0.0752983	0.164229	-0.0418677	0.0561827	0.0996308	0.0796702	0.0865511	-0.18431	0.0703199	0.126578
		P value	0.1385	0.233429	0.042135	0.376354	0.46259	0.0409123	0.963762	0.340667	0.73577	0.0134674	0.950225	0.421	0.116769	NA	0.842292	0.574694	0.68661	0.965521	0.458317	0.82042	0.786243	0.116526	0.431597	0.636905	0.57064	0.757437	0.602565	0.895237	0.294191	0.615056	0.15828	0.915556	0.61899	0.644634	0.780696	0.475614	0.11774	0.69191	0.594769	0.344704	0.450295	0.412011	0.0786175	0.505355	0.229234
	Sr (strontium)	Spearman rho	-0.0996493	0.220273	0.448685	0.0731789	0.0516314	0.169043	0.172618	0.125287	-0.0441102	-0.110146	-0.0266171	0.0609562	0.142688	0.0210285	1	0.427945	0.403865	0.0452841	-0.144568	0.0499761	0.325951	0.424194	0.381994	0.195915	0.16737	-0.22966	0.320762	0.389818	0.0775578	-0.121226	0.0899548	-0.0461023	0.20387	0.273847	0.150635	0.0492675	-0.0329404	-0.0376325	0.399914	-0.0653022	0.0226563	0.124239	0.127663	0.337578	0.0902362
		P value	0.344613	0.0348679	7.2682e-06	0.488158	0.624993	0.107213	0.0998798	0.234056	0.676307	0.295921	0.801152	0.563794	0.174828	0.842292	NA	2.08895e-05	6.54554e-05	0.668192	0.169156	0.636145	0.00152054	2.51017e-05	0.000171684	0.0612559	0.110784	0.0276495	0.00182463	0.000122537	0.462434	0.249687	0.393798	0.662558	0.0512665	0.00825554	0.151779	0.640944	0.755255	0.721729	7.83051e-05	0.536277	0.830261	0.238023	0.225234	0.000998918	0.392314
	Th (thorium)	Spearman rho	-0.0734056	0.150418	0.499875	0.32346	0.0792517	0.225978	0.201559	0.0509178	0.0266922	0.0229117	0.0105982	0.202045	0.0287424	0.059263	0.427945	1	0.479619	0.170523	-0.200634	-0.243183	0.327664	0.540241	0.690764	0.526731	0.451182	-0.239158	0.376881	0.581447	0.474716	0.115305	0.13626	0.179247	0.154469	0.333296	-0.00234345	0.0573214	0.23459	-0.213463	0.455977	-0.0354791	0.160404	0.307638	0.365998	0.627746	0.39999
		P value	0.486808	0.152376	3.91366e-07	0.00166028	0.452686	0.0303137	0.0540196	0.62979	0.800603	0.828376	0.920132	0.0534315	0.785642	0.574694	2.08895e-05	NA	1.31626e-06	0.104127	0.055155	0.0195009	0.00143074	2.72643e-08	2.54706e-14	6.91309e-08	6.3704e-06	0.0216767	0.00021305	1.22045e-09	1.74516e-06	0.273737	0.195273	0.087331	0.141508	0.0011683	0.982312	0.587311	0.0243948	0.0410443	4.93125e-06	0.737055	0.126658	0.00285331	0.000333401	2.12823e-11	7.80362e-05
	U (uranium)	Spearman rho	-0.102212	-0.0273723	0.365396	0.0378899	-0.0812848	0.270626	0.176888	-0.0187106	0.165267	0.0557163	0.0169536	-0.0987804	-0.0167532	0.0426273	0.403865	0.479619	1	-0.0510913	-0.245288	-0.1391	0.205357	0.455713	0.405257	0.208425	0.102481	-0.116363	0.215758	0.448706	0.10376	-0.104229	0.188272	-0.0430535	0.112216	0.248681	-0.0462655	-0.0353111	-0.0397689	0.0807291	0.420366	-0.0138249	-0.0281354	0.15354	0.0310852	0.367424	0.203199
		P value	0.332286	0.795631	0.000341602	0.719904	0.441139	0.00907706	0.0916461	0.859487	0.115405	0.597836	0.872565	0.348857	0.874059	0.68661	6.54554e-05	1.31626e-06	NA	0.628623	0.0184395	0.186037	0.049557	5.0018e-06	6.14192e-05	0.0461779	0.331009	0.269327	0.0388686	7.26011e-06	0.324977	0.32278	0.0722949	0.683642	0.286882	0.0168332	0.661437	0.738255	0.706632	0.444278	3.02099e-05	0.895936	0.790064	0.143948	0.76864	0.000314676	0.052054
	V (vanadium)	Spearman rho	0.170317	0.146308	0.0385656	-0.0732979	0.228297	0.0919272	0.0764284	0.21774	0.211091	0.0637258	0.211539	-0.0616402	0.0602191	0.00456909	0.0452841	0.170523	-0.0510913	1	0.106994	0.0466316	0.082757	0.0364342	0.107017	-0.00207385	-0.0793276	0.167305	0.0201554	-0.0770878	-0.000193182	-0.0709139	-0.0874255	0.098532	-0.110085	-0.0343454	0.0574882	0.0946144	-0.105169	-0.020466	-0.0448711	-0.0861663	0.00812012	-0.129848	0.147712	0.0451491	0.00159089
		P value	0.104553	0.164027	0.715122	0.48745	0.0286115	0.383467	0.468997	0.0370672	0.0433984	0.54618	0.0429454	0.55942	0.568527	0.965521	0.668192	0.104127	0.628623	NA	0.310043	0.658924	0.432881	0.730244	0.309936	0.984347	0.452252	0.110924	0.848761	0.465159	0.998542	0.501756	0.407286	0.350077	0.296191	0.745165	0.586222	0.369657	0.318413	0.846458	0.671042	0.414101	0.938765	0.217329	0.159974	0.669123	0.987992
	Zn (zinc)	Spearman rho	0.0867049	0.130928	-0.100936	-0.0170756	0.123854	-0.120555	0.014426	0.208236	0.172264	-0.00515549	0.261995	-0.0827307	0.336144	0.0782709	-0.144568	-0.200634	-0.245288	0.106994	1	0.2258	-0.0979952	-0.140561	-0.163322	-0.141884	-0.117449	0.691845	0.0263243	-0.161461	-0.251134	0.15747	-0.309794	0.0247767	-0.0764186	-0.0783897	0.0562385	-0.0129238	-0.111446	0.0883203	-0.0145879	0.297381	-0.136022	-0.184983	-0.220333	-0.19583	-0.177937
		P value	0.411178	0.213496	0.33839	0.871656	0.239493	0.252334	0.891438	0.0463801	0.100589	0.961099	0.0116412	0.433028	0.001053	0.458317	0.169156	0.055155	0.0184395	0.310043	NA	0.0304479	0.352721	0.181411	0.119809	0.177293	0.264853	2.23577e-14	0.803295	0.124144	0.0157487	0.133843	0.00265484	0.814646	0.469054	0.457632	0.594403	0.902685	0.290224	0.402484	0.890228	0.00399173	0.19606	0.0775129	0.0348175	0.061371	0.0897069
Rare earth elements and elements used in high devices	Au (gold)	Spearman rho	-0.0519867	0.115883	0.121054	-0.316563	0.0469891	-0.0244208	-0.132277	0.202722	0.0550162	-0.121492	-0.234197	-0.1468	0.202536	0.0239915	0.0499761	-0.243183	-0.1391	0.0466316	0.2258	1	0.144694	-0.00970193	-0.0987197	-0.199051	-0.14337	0.158581	0.16812	-0.237064	-0.166161	-0.0967472	-0.0499113	0.133886	0.234484	-0.104117	0.377485	0.16076	-0.232505	0.332144	0.126141	0.219416	0.0253316	-0.0410833	-0.190245	-0.214261	-0.239724
		P value	0.622611	0.271322	0.250363	0.00210979	0.656473	0.817262	0.208777	0.05262	0.602453	0.248642	0.0246418	0.1626	0.052841	0.82042	0.636145	0.0195009	0.186037	0.658924	0.0304479	NA	0.168781	0.926867	0.349155	0.057144	0.172752	0.131088	0.109171	0.0228889	0.113423	0.358916	0.636583	0.203241	0.0244615	0.323306	0.000207726	0.125808	0.0257288	0.00121813	0.230858	0.0355993	0.810571	0.697399	0.0693029	0.0402759	0.0213588
	Bi (bismuth)	Spearman rho	-0.0151124	0.131064	0.563127	-0.0296125	0.116003	0.267351	-0.0310011	0.0559609	-0.0346042	-0.0959517	-0.120031	-0.23013	0.128317	-0.0286599	0.325951	0.327664	0.205357	0.082757	-0.0979952	0.144694	1	0.317171	0.329438	0.157211	0.0258083	-0.109468	0.218466	0.229434	0.119987	-0.0986697	0.256566	0.066096	0.0737183	0.280929	0.249345	0.241193	-0.265692	0.170077	0.224716	0.0383617	0.0204926	0.0247376	0.0830012	0.205327	-0.0333637
		P value	0.886306	0.213017	5.11786e-09	0.779316	0.270821	0.00998457	0.769249	0.596227	0.743311	0.362899	0.25442	0.027324	0.222846	0.786243	0.00152054	0.00143074	0.049557	0.432881	0.352721	0.168781	NA	0.00206617	0.00134284	0.134493	0.807076	0.29892	0.0364258	0.0278068	0.254594	0.349401	0.0135598	0.531323	0.484949	0.0066759	0.0165333	0.0205516	0.0104743	0.105051	0.031275	0.716564	0.846261	0.814934	0.43152	0.0495911	0.752211
	Ce (cerium)	Spearman rho	-0.18522	0.0395173	0.892129	0.049431	0.0686775	0.119954	0.0185719	0.0685233	0.0167532	0.0288985	-0.0632831	0.0487464	-0.0264938	-0.164767	0.424194	0.540241	0.455713	0.0364342	-0.140561	-0.00970193	0.317171	1	0.404255	0.250564	0.312341	-0.127522	0.732056	0.601078	0.101794	-0.0865777	0.202229	0.0929551	0.108971	0.308695	0.00903269	0.0589391	-0.051399	0.0444684	0.340961	0.0373904	0.0348937	0.14238	0.200817	0.277608	0.0633171
		P value	0.0771275	0.708404	8.23177e-33	0.639835	0.515374	0.254725	0.860518	0.516319	0.874059	0.784506	0.548978	0.644483	0.802054	0.116526	2.51017e-05	2.72643e-08	5.0018e-06	0.730244	0.181411	0.926867	0.00206617	NA	6.43018e-05	0.0159949	0.0024364	0.225751	1.12805e-16	2.37262e-10	0.334279	0.411867	0.0532098	0.378148	0.301133	0.00275439	0.931899	0.57679	0.626554	0.673826	0.000881258	0.723447	0.741239	0.175768	0.0549293	0.00737986	0.548763
	Dy (dysprosium)	Spearman rho	-0.0354562	0.0930803	0.353691	0.199238	0.0559052	0.213994	0.215528	-0.0422006	-0.0245881	-0.1021	-0.0429097	0.176915	-0.0538857	0.0829873	0.381994	0.690764	0.405257	0.107017	-0.163322	-0.0987197	0.329438	0.404255	1	0.487278	0.459674	-0.231352	0.309764	0.483875	0.59033	0.0889531	0.185646	0.197437	0.167944	0.400295	-0.057835	0.246681	0.219167	-0.16127	0.376747	-0.0321881	0.066762	0.364809	0.392548	0.656258	0.438901
		P value	0.737218	0.377503	0.000542979	0.0569056	0.596593	0.0405322	0.0390824	0.689586	0.816032	0.33282	0.684643	0.0915949	0.609941	0.431597	0.000171684	2.54706e-14	6.14192e-05	0.309936	0.119809	0.349155	0.00134284	6.43018e-05	NA	8.39706e-07	4.03696e-06	0.0264933	0.00265751	1.02667e-06	5.89607e-10	0.399108	0.0764374	0.059232	0.109548	7.6969e-05	0.583961	0.0177648	0.035815	0.124595	0.000214252	0.760675	0.527185	0.000349783	0.000108717	1.23512e-12	1.20634e-05
	Er (erbium)	Spearman rho	0.135669	-0.0090811	0.238796	0.286073	-0.0405947	0.134742	0.0378302	-0.00511198	0.0151661	0.0134944	-0.0114749	0.237544	0.0620001	0.0498637	0.195915	0.526731	0.208425	-0.00207385	-0.141884	-0.199051	0.157211	0.250564	0.487278	1	0.374772	-0.240773	0.234348	0.359598	0.527087	0.0692106	0.140345	0.193914	0.0836649	0.390789	-0.0847358	0.129851	0.374628	-0.263857	0.26309	-0.25241	0.0234249	0.488274	0.41247	0.527474	0.493022
		P value	0.197233	0.931535	0.0218823	0.00570234	0.700826	0.200343	0.720327	0.961428	0.885906	0.89841	0.91355	0.0226059	0.557124	0.636905	0.0612559	6.91309e-08	0.0461779	0.984347	0.177293	0.057144	0.134493	0.0159949	8.39706e-07	NA	0.000232651	0.02078	0.0245467	0.000430707	6.74885e-08	0.512111	0.182088	0.0640037	0.427833	0.000117448	0.421922	0.217319	0.000234054	0.0110399	0.0112841	0.0152087	0.824593	7.91373e-07	4.39578e-05	6.57485e-08	5.95103e-07
	Eu (europium)	Spearman rho	0.105106	0.177517	0.179436	0.235836	-0.196812	0.0350064	0.0517628	0.0857166	0.0857476	0.0851488	-0.258791	0.282685	0.0761969	0.059891	0.16737	0.451182	0.102481	-0.0793276	-0.117449	-0.14337	0.0258083	0.312341	0.459674	0.374772	1	-0.216045	0.332263	0.412814	0.498714	0.248752	0.173454	0.0670757	0.0839604	0.251004	-0.130614	0.20553	0.392826	-0.262559	0.314966	-0.0462212	0.173682	0.415273	0.233769	0.396883	0.46143
		P value	0.318707	0.0904796	0.0869927	0.0236258	0.0600569	0.740432	0.624112	0.41655	0.416381	0.419656	0.0127426	0.00632813	0.470348	0.57064	0.110784	6.3704e-06	0.331009	0.452252	0.264853	0.172752	0.807076	0.0024364	4.03696e-06	0.000232651	NA	0.0386034	0.00121287	4.32524e-05	4.20429e-07	0.016801	0.0982244	0.525241	0.426198	0.0158046	0.214606	0.0493607	0.000107396	0.011456	0.00222837	0.661741	0.0977756	3.85182e-05	0.0249132	8.97076e-05	3.66784e-06
	Fe (iron)	Spearman rho	0.0135233	0.159626	-0.0633294	-0.125304	0.155696	-0.148205	-0.0552533	0.21343	0.263336	-0.0241052	0.418461	-0.158891	0.301003	-0.0326373	-0.22966	-0.239158	-0.116363	0.167305	0.691845	0.158581	-0.109468	-0.127522	-0.231352	-0.240773	-0.216045	1	-0.149022	-0.215415	-0.32243	0.0243068	-0.245665	-0.0128371	-0.294831	-0.128144	-0.0583733	-0.0370759	-0.179762	0.120658	-0.0584131	0.0854307	-0.17628	-0.246567	-0.127987	-0.268846	-0.0970719
		P value	0.898194	0.128534	0.548685	0.233994	0.138336	0.15857	0.600887	0.0410759	0.0112055	0.819583	3.30994e-05	0.130325	0.00355021	0.757437	0.0276495	0.0216767	0.269327	0.110924	2.23577e-14	0.131088	0.29892	0.225751	0.0264933	0.02078	0.0386034	NA	0.156262	0.0391877	0.00172137	0.8181	0.0182546	0.903334	0.00433137	0.223476	0.580459	0.72568	0.0864118	0.251927	0.580201	0.418112	0.092785	0.0178192	0.22405	0.00956077	0.357297
	Ga (gallium)	Spearman rho	-0.169087	0.0787263	0.682228	0.0509094	0.0462217	-0.027434	-0.0952484	0.130296	-0.0161984	0.0406506	-0.0624046	0.154702	-0.0175855	-0.0549993	0.320762	0.376881	0.215758	0.0201554	0.0263243	0.16812	0.218466	0.732056	0.309764	0.234348	0.332263	-0.149022	1	0.440997	0.0990022	-0.0305763	0.17453	0.153628	0.277145	0.232456	0.229493	0.0236743	-0.0335724	0.205888	0.281839	0.251653	0.140862	0.151235	0.0519963	0.198859	-0.0589552
		P value	0.107119	0.455697	6.98938e-14	0.629847	0.661738	0.795181	0.366444	0.215733	0.878197	0.700434	0.554549	0.140901	0.867857	0.602565	0.00182463	0.00021305	0.0388686	0.848761	0.803295	0.109171	0.0364258	1.12805e-16	0.00265751	0.0245467	0.00121287	0.156262	NA	1.08366e-05	0.347771	0.772325	0.0961236	0.143716	0.00748324	0.0257613	0.0277653	0.822755	0.750711	0.048958	0.00649365	0.015527	0.180468	0.150134	0.622546	0.0573895	0.576685
	Gd (gadolinium)	Spearman rho	-0.149911	0.063983	0.505735	0.152416	-0.010854	0.254159	0.182174	0.0739736	0.129909	0.0785728	-0.00101756	0.102996	-0.00370022	0.0139183	0.389818	0.581447	0.448706	-0.0770878	-0.161461	-0.237064	0.229434	0.601078	0.483875	0.359598	0.412814	-0.215415	0.440997	1	0.33767	0.0572045	0.226686	0.0386212	0.150488	0.354816	0.0253572	0.129848	0.197536	-0.155129	0.427755	-0.066419	0.121383	0.39636	0.278016	0.451267	0.357232
		P value	0.15378	0.544559	2.71487e-07	0.14694	0.918211	0.0144947	0.0822041	0.483434	0.217113	0.456579	0.992319	0.328568	0.972075	0.895237	0.000122537	1.22045e-09	7.26011e-06	0.465159	0.124144	0.0228889	0.0278068	2.37262e-10	1.02667e-06	0.000430707	4.32524e-05	0.0391877	1.08366e-05	NA	0.000995555	0.588075	0.0297846	0.714728	0.152184	0.00051972	0.810384	0.217329	0.0591017	0.139794	2.10865e-05	0.529314	0.249068	9.18234e-05	0.00729019	6.34179e-06	0.000472835
	Ho (holmium)	Spearman rho	0.0770782	0.00712501	0.0829324	0.348645	0.00799636	0.172265	0.107361	-0.0450403	0.0419481	-0.0319241	-0.150389	0.418169	-0.095779	0.110539	0.0775578	0.474716	0.10376	-0.000193182	-0.251134	-0.166161	0.119987	0.101794	0.59033	0.527087	0.498714	-0.32243	0.0990022	0.33767	1	0.231593	0.162633	0.133838	0.0375896	0.437898	-0.0902953	0.368336	0.476635	-0.335394	0.225919	-0.158724	0.288977	0.447357	0.479404	0.547078	0.472326
		P value	0.465215	0.946258	0.431903	0.000659497	0.939697	0.100587	0.308375	0.669874	0.691348	0.762579	0.152457	3.35645e-05	0.363768	0.294191	0.462434	1.74516e-06	0.324977	0.998542	0.0157487	0.113423	0.254594	0.334279	5.89607e-10	6.74885e-08	4.20429e-07	0.00172137	0.347771	0.000995555	NA	0.0263316	0.121399	0.203407	0.722033	1.26948e-05	0.392003	0.000303215	1.5636e-06	0.00108231	0.0303576	0.130734	0.00521029	7.79247e-06	1.33277e-06	1.6758e-08	1.99928e-06
	In (indium)	Spearman rho	0.245644	0.075419	-0.141137	0.331925	-0.0658876	-0.0793674	0.101045	-0.0183227	-0.0600962	0.138482	-0.0579292	0.145394	0.0968109	0.0531169	-0.121226	0.115305	-0.104229	-0.0709139	0.15747	-0.0967472	-0.0986697	-0.0865777	0.0889531	0.0692106	0.248752	0.0243068	-0.0305763	0.0572045	0.231593	1	-0.163762	0.0651055	-0.194326	-0.0236992	-0.181162	0.119179	0.405128	-0.264633	-0.165267	0.18625	0.0576056	0.306519	-0.00359816	0.148945	0.257344
		P value	0.018265	0.474905	0.17961	0.00122782	0.532622	0.452025	0.337866	0.862371	0.569318	0.188018	0.583348	0.166706	0.358598	0.615056	0.249687	0.273737	0.32278	0.501756	0.133843	0.358916	0.349401	0.411867	0.399108	0.512111	0.016801	0.8181	0.772325	0.588075	0.0263316	NA	0.118801	0.537508	0.0634301	0.822572	0.0839499	0.257831	6.17824e-05	0.0107975	0.115404	0.0754685	0.585457	0.00296148	0.972845	0.156477	0.013269
	La (lanthanum)	Spearman rho	-0.199062	0.0368466	0.201643	-0.00882501	-0.191932	0.119927	0.0567304	-0.177659	-0.0587496	0.116129	-0.110378	-0.217331	-0.137861	-0.148307	0.0899548	0.13626	0.188272	-0.0874255	-0.309794	-0.0499113	0.256566	0.202229	0.185646	0.140345	0.173454	-0.245665	0.17453	0.226686	0.162633	-0.163762	1	0.0226663	-0.0280739	0.24374	-0.074118	0.243158	-0.161877	0.224868	0.228853	-0.041124	0.0256217	0.131037	0.203815	0.201555	-0.0226132
		P value	0.0571296	0.727309	0.0539177	0.933461	0.0668233	0.254834	0.591176	0.0902168	0.578017	0.270299	0.294897	0.0374334	0.190026	0.15828	0.393798	0.195273	0.0722949	0.407286	0.00265484	0.636583	0.0135598	0.0532098	0.0764374	0.182088	0.0982244	0.0182546	0.0961236	0.0297846	0.121399	0.118801	NA	0.830186	0.790512	0.019215	0.482578	0.0195136	0.123165	0.0311583	0.0282154	0.697114	0.808444	0.213112	0.051331	0.0540245	0.830579
	Lu (lutetium)	Spearman rho	0.065581	0.0982478	0.0940771	-0.075116	0.175085	0.0648279	0.183233	0.0540259	0.0328473	-0.0175149	-0.0727593	0.0840369	-0.13963	0.0112076	-0.0461023	0.179247	-0.0430535	0.098532	0.0247767	0.133886	0.066096	0.0929551	0.197437	0.193914	0.0670757	-0.0128371	0.153628	0.0386212	0.133838	0.0651055	0.0226663	1	0.123495	0.127023	0.107809	0.171079	0.0665736	-0.0798578	0.219223	0.117314	0.00519214	0.32072	0.341208	0.152982	0.207981
		P value	0.534534	0.351475	0.372394	0.476686	0.0950548	0.539247	0.0804098	0.60901	0.755925	0.868383	0.490663	0.425775	0.184348	0.915556	0.662558	0.087331	0.683642	0.350077	0.814646	0.203241	0.531323	0.378148	0.059232	0.0640037	0.525241	0.903334	0.143716	0.714728	0.203407	0.537508	0.830186	NA	0.240865	0.227587	0.306349	0.102986	0.528354	0.449226	0.0357665	0.265407	0.960823	0.0018273	0.000873185	0.145427	0.0466545
	Nb (niobium)	Spearman rho	-0.0388275	-0.0338165	0.149662	0.00137402	-0.0912769	0.110867	0.068843	0.0537612	0.00880864	-0.128216	-0.300619	0.247841	0.0633559	-0.0525277	0.20387	0.154469	0.112216	-0.110085	-0.0764186	0.234484	0.0737183	0.108971	0.167944	0.0836649	0.0839604	-0.294831	0.277145	0.150488	0.0375896	-0.194326	-0.0280739	0.123495	1	0.0640063	0.368849	0.0947524	-0.0274505	0.148499	0.186963	0.145331	0.236439	0.0493484	-0.0520839	0.195837	-0.0305659
		P value	0.713271	0.748958	0.154471	0.989629	0.386855	0.29275	0.514359	0.610768	0.933584	0.223214	0.00359492	0.0172191	0.548518	0.61899	0.0512665	0.141508	0.286882	0.296191	0.469054	0.0244615	0.484949	0.301133	0.109548	0.427833	0.426198	0.00433137	0.00748324	0.152184	0.722033	0.0634301	0.790512	0.240865	NA	0.544412	0.00029694	0.368956	0.79506	0.157736	0.0743367	0.166893	0.0232614	0.640395	0.621959	0.061362	0.7724
	Nd (neodymium)	Spearman rho	0.0596179	0.158668	0.34984	0.107835	-0.0843248	0.318237	0.0985844	0.0896278	0.0956863	-0.0576637	-0.0378151	0.0263262	0.035865	-0.0487242	0.273847	0.333296	0.248681	-0.0343454	-0.0783897	-0.104117	0.280929	0.308695	0.400295	0.390789	0.251004	-0.128144	0.232456	0.354816	0.437898	-0.0236992	0.24374	0.127023	0.0640063	1	0.0509283	0.323946	0.00117175	-0.0517709	0.400606	-0.0467255	0.0438583	0.183583	0.401371	0.444711	0.344153
		P value	0.572401	0.130873	0.000630001	0.306233	0.424186	0.00199159	0.349819	0.395527	0.364234	0.585077	0.720434	0.803281	0.7343	0.644634	0.00825554	0.0011683	0.0168332	0.745165	0.457632	0.323306	0.0066759	0.00275439	7.6969e-05	0.000117448	0.0158046	0.223476	0.0257613	0.00051972	1.26948e-05	0.822572	0.019215	0.227587	0.544412	NA	0.62972	0.00163213	0.991155	0.624057	7.58972e-05	0.65828	0.678052	0.0798228	7.33164e-05	8.94572e-06	0.000781967
	Os (osmium)	Spearman rho	-0.0169948	0.0976409	0.141116	-0.251348	0.16423	0.22416	-0.194935	0.149332	-0.073564	-0.0114952	-0.042913	-0.0351947	0.0519302	0.0294224	0.150635	-0.00234345	-0.0462655	0.0574882	0.0562385	0.377485	0.249345	0.00903269	-0.057835	-0.0847358	-0.130614	-0.0583733	0.229493	0.0253572	-0.0902953	-0.181162	-0.074118	0.107809	0.368849	0.0509283	1	0.0975868	-0.295307	0.278634	0.133626	0.225162	0.00240462	-0.136266	-0.0591829	-0.0488052	-0.212776
		P value	0.872258	0.354473	0.179674	0.0156567	0.117737	0.0317069	0.0625902	0.155392	0.485866	0.913397	0.684621	0.739087	0.622989	0.780696	0.151779	0.982312	0.661437	0.586222	0.594403	0.000207726	0.0165333	0.931899	0.583961	0.421922	0.214606	0.580459	0.0277653	0.810384	0.392003	0.0839499	0.482578	0.306349	0.00029694	0.62972	NA	0.354741	0.00426612	0.00715573	0.20413	0.0309323	0.981851	0.195253	0.575212	0.644083	0.041715
	Pr (praseodymium)	Spearman rho	0.0431959	0.0515409	0.0948359	-0.12114	0.0451214	0.221476	0.138909	0.0507626	0.14791	-0.0552522	-0.142107	0.00370421	-0.122456	-0.0752983	0.0492675	0.0573214	-0.0353111	0.0946144	-0.0129238	0.16076	0.241193	0.0589391	0.246681	0.129851	0.20553	-0.0370759	0.0236743	0.129848	0.368336	0.119179	0.243158	0.171079	0.0947524	0.323946	0.0975868	1	0.000605035	-0.105125	0.225639	0.185942	0.0890448	0.194092	0.31172	0.237653	0.251444
		P value	0.682652	0.625601	0.368532	0.250025	0.669314	0.0338624	0.186646	0.630836	0.159409	0.600895	0.176606	0.972045	0.244879	0.475614	0.640944	0.587311	0.738255	0.369657	0.902685	0.125808	0.0205516	0.57679	0.0177648	0.217319	0.0493607	0.72568	0.822755	0.217329	0.000303215	0.257831	0.0195136	0.102986	0.368956	0.00163213	0.354741	NA	0.995433	0.318616	0.0305695	0.0759611	0.39862	0.0637561	0.00248814	0.022542	0.0156158
	Pt (platinum)	Spearman rho	0.177157	0.00789984	-0.200448	0.459714	-0.119237	-0.148471	0.180008	-0.0757383	-0.137573	-0.164658	0.00898655	0.509446	-0.0180039	0.164229	-0.0329404	0.23459	-0.0397689	-0.105169	-0.111446	-0.232505	-0.265692	-0.051399	0.219167	0.374628	0.392826	-0.179762	-0.0335724	0.197536	0.476635	0.405128	-0.161877	0.0665736	-0.0274505	0.00117175	-0.295307	0.000605035	1	-0.58357	-0.0391949	-0.192856	0.180491	0.495427	0.194186	0.173115	0.49358
		P value	0.0911456	0.940423	0.0553864	4.02812e-06	0.257596	0.157817	0.0859739	0.473032	0.190962	0.116771	0.932246	2.14599e-07	0.864743	0.11774	0.755255	0.0243948	0.706632	0.318413	0.290224	0.0257288	0.0104743	0.626554	0.035815	0.000234054	0.000107396	0.0864118	0.750711	0.0591017	1.5636e-06	6.17824e-05	0.123165	0.528354	0.79506	0.991155	0.00426612	0.995433	NA	1.02772e-09	0.710677	0.0654968	0.0851226	5.14224e-07	0.0636249	0.0988932	5.75343e-07
	Ru (ruthenium)	Spearman rho	-0.205472	-0.100135	0.179554	-0.43817	-0.0554352	0.0701707	-0.0591037	-0.0189819	0.0537552	0.133904	-0.0432353	-0.254893	0.00858541	-0.0418677	-0.0376325	-0.213463	0.0807291	-0.020466	0.0883203	0.332144	0.170077	0.0444684	-0.16127	-0.263857	-0.262559	0.120658	0.205888	-0.155129	-0.335394	-0.264633	0.224868	-0.0798578	0.148499	-0.0517709	0.278634	-0.105125	-0.58357	1	0.0268353	0.305707	-0.230073	-0.352467	-0.255059	-0.23304	-0.546808
		P value	0.0494271	0.342256	0.0867824	1.25206e-05	0.599687	0.506261	0.575724	0.85747	0.610808	0.203181	0.682378	0.0142039	0.935264	0.69191	0.721729	0.0410443	0.444278	0.846458	0.402484	0.00121813	0.105051	0.673826	0.124595	0.0110399	0.011456	0.251927	0.048958	0.139794	0.00108231	0.0107975	0.0311583	0.449226	0.157736	0.624057	0.00715573	0.318616	1.02772e-09	NA	0.799556	0.00304223	0.0273632	0.000569372	0.0141389	0.0253809	1.70872e-08
	Sm (samarium)	Spearman rho	-0.0729697	0.223519	0.324724	-0.207044	0.0664969	0.283789	0.221885	0.062166	0.114368	0.0107426	-0.0091858	-0.0253391	-0.0109582	0.0561827	0.399914	0.455977	0.420366	-0.0448711	-0.0145879	0.126141	0.224716	0.340961	0.376747	0.26309	0.314966	-0.0584131	0.281839	0.427755	0.225919	-0.165267	0.228853	0.219223	0.186963	0.400606	0.133626	0.225639	-0.0391949	0.0268353	1	0.132501	0.0382461	0.233697	0.208595	0.449705	0.263504
		P value	0.489406	0.0322113	0.00158797	0.0476743	0.52883	0.00611793	0.0335266	0.556068	0.27768	0.919048	0.930748	0.810517	0.917428	0.594769	7.83051e-05	4.93125e-06	3.02099e-05	0.671042	0.890228	0.230858	0.031275	0.000881258	0.000214252	0.0112841	0.00222837	0.580201	0.00649365	2.10865e-05	0.0303576	0.115404	0.0282154	0.0357665	0.0743367	7.58972e-05	0.20413	0.0305695	0.710677	0.799556	NA	0.208	0.717382	0.0249586	0.0459966	6.88776e-06	0.0111518
	Sn (tin)	Spearman rho	-0.0568487	0.019959	0.0869719	-0.216479	0.163618	0.0882203	0.0921042	0.0632369	0.060062	0.0674992	0.0941541	-0.12531	-0.0393169	0.0996308	-0.0653022	-0.0354791	-0.0138249	-0.0861663	0.297381	0.219416	0.0383617	0.0373904	-0.0321881	-0.25241	-0.0462212	0.0854307	0.251653	-0.066419	-0.158724	0.18625	-0.041124	0.117314	0.145331	-0.0467255	0.225162	0.185942	-0.192856	0.305707	0.132501	1	-0.041444	-0.259213	-0.225135	-0.0638382	-0.248537
		P value	0.590402	0.850217	0.409733	0.0382047	0.119131	0.403019	0.382547	0.54927	0.569539	0.522623	0.372001	0.233969	0.709817	0.344704	0.536277	0.737055	0.895936	0.414101	0.00399173	0.0355993	0.716564	0.723447	0.760675	0.0152087	0.661741	0.418112	0.015527	0.529314	0.130734	0.0754685	0.697114	0.265407	0.166893	0.65828	0.0309323	0.0759611	0.0654968	0.00304223	0.208	NA	0.694873	0.0125923	0.0309531	0.545471	0.0168989
	Ta (tantalum)	Spearman rho	0.0287332	0.0998802	-0.00357568	0.18702	0.0711514	-0.0961735	0.08782	0.0738101	0.0172773	0.0197744	0.0463528	0.318292	-0.0513156	0.0796702	0.0226563	0.160404	-0.0281354	0.00812012	-0.136022	0.0253316	0.0204926	0.0348937	0.066762	0.0234249	0.173682	-0.17628	0.140862	0.121383	0.288977	0.0576056	0.0256217	0.00519214	0.236439	0.0438583	0.00240462	0.0890448	0.180491	-0.230073	0.0382461	-0.041444	1	0.127176	0.109654	0.24129	0.191613
		P value	0.785709	0.343491	0.973014	0.0742471	0.500321	0.361786	0.405165	0.484404	0.870153	0.851587	0.660837	0.00198786	0.627114	0.450295	0.830261	0.126658	0.790064	0.938765	0.19606	0.810571	0.846261	0.741239	0.527185	0.824593	0.0977756	0.092785	0.180468	0.249068	0.00521029	0.585457	0.808444	0.960823	0.0232614	0.678052	0.981851	0.39862	0.0851226	0.0273632	0.717382	0.694873	NA	0.227024	0.298094	0.0204995	0.0672871
	Tb (terbium)	Spearman rho	0.174027	0.0573837	0.00417701	0.248536	-0.106413	0.0629479	0.145725	-0.0559195	0.00884724	0.112341	-0.16466	0.274502	0.0380323	0.0865511	0.124239	0.307638	0.15354	-0.129848	-0.184983	-0.0410833	0.0247376	0.14238	0.364809	0.488274	0.415273	-0.246567	0.151235	0.39636	0.447357	0.306519	0.131037	0.32072	0.0493484	0.183583	-0.136266	0.194092	0.495427	-0.352467	0.233697	-0.259213	0.127176	1	0.285365	0.325014	0.549832
		P value	0.0971023	0.586904	0.968478	0.0168991	0.312688	0.5511	0.165733	0.596499	0.933294	0.28634	0.116765	0.00809681	0.718895	0.412011	0.238023	0.00285331	0.143948	0.217329	0.0775129	0.697399	0.814934	0.175768	0.000349783	7.91373e-07	3.85182e-05	0.0178192	0.150134	9.18234e-05	7.79247e-06	0.00296148	0.213112	0.0018273	0.640395	0.0798228	0.195253	0.0637561	5.14224e-07	0.000569372	0.0249586	0.0125923	0.227024	NA	0.00582836	0.00157181	1.37328e-08
	Tm (thulium)	Spearman rho	0.117854	0.108162	0.178557	0.0588669	-0.0129644	0.122938	0.122422	0.013897	0.147002	-0.086289	-0.0158625	0.197108	-0.130438	-0.18431	0.127663	0.365998	0.0310852	0.147712	-0.220333	-0.190245	0.0830012	0.200817	0.392548	0.41247	0.233769	-0.127987	0.0519963	0.278016	0.479404	-0.00359816	0.203815	0.341208	-0.0520839	0.401371	-0.0591829	0.31172	0.194186	-0.255059	0.208595	-0.225135	0.109654	0.285365	1	0.322924	0.321779
		P value	0.263196	0.304756	0.088576	0.577258	0.90238	0.243011	0.245011	0.895396	0.162016	0.413434	0.880704	0.0596649	0.21523	0.0786175	0.225234	0.000333401	0.76864	0.159974	0.0348175	0.0693029	0.43152	0.0549293	0.000108717	4.39578e-05	0.0249132	0.22405	0.622546	0.00729019	1.33277e-06	0.972845	0.051331	0.000873185	0.621959	7.33164e-05	0.575212	0.00248814	0.0636249	0.0141389	0.0459966	0.0309531	0.298094	0.00582836	NA	0.00169182	0.00176103
	Y (yttrium)	Spearman rho	0.169358	0.0706351	0.228797	0.250539	0.0978843	0.203336	0.274773	-0.0335605	0.105028	0.120935	0.00602626	0.139921	-0.0148422	0.0703199	0.337578	0.627746	0.367424	0.0451491	-0.19583	-0.214261	0.205327	0.277608	0.656258	0.527474	0.396883	-0.268846	0.198859	0.451267	0.547078	0.148945	0.201555	0.152982	0.195837	0.444711	-0.0488052	0.237653	0.173115	-0.23304	0.449705	-0.0638382	0.24129	0.325014	0.322924	1	0.409405
		P value	0.10655	0.503444	0.0282549	0.0160061	0.353269	0.0518924	0.00803206	0.750796	0.319067	0.250833	0.954536	0.183425	0.888326	0.505355	0.000998918	2.12823e-11	0.000314676	0.669123	0.061371	0.0402759	0.0495911	0.00737986	1.23512e-12	6.57485e-08	8.97076e-05	0.00956077	0.0573895	6.34179e-06	1.6758e-08	0.156477	0.0540245	0.145427	0.061362	8.94572e-06	0.644083	0.022542	0.0988932	0.0253809	6.88776e-06	0.545471	0.0204995	0.00157181	0.00169182	NA	5.0718e-05
	Yb (ytterbium)	Spearman rho	0.172762	0.033539	-0.0393112	0.290648	-0.0608896	0.213541	0.286099	-0.0452144	0.190684	-0.0433615	-0.0296163	0.255055	-0.0210389	0.126578	0.0902362	0.39999	0.203199	0.00159089	-0.177937	-0.239724	-0.0333637	0.0633171	0.438901	0.493022	0.46143	-0.0970719	-0.0589552	0.357232	0.472326	0.257344	-0.0226132	0.207981	-0.0305659	0.344153	-0.212776	0.251444	0.49358	-0.546808	0.263504	-0.248537	0.191613	0.549832	0.321779	0.409405	1
		P value	0.0995929	0.750951	0.709857	0.0049445	0.564222	0.0409684	0.00569785	0.668672	0.068651	0.681501	0.779288	0.0141404	0.842215	0.229234	0.392314	7.80362e-05	0.052054	0.987992	0.0897069	0.0213588	0.752211	0.548763	1.20634e-05	5.95103e-07	3.66784e-06	0.357297	0.576685	0.000472835	1.99928e-06	0.013269	0.830579	0.0466545	0.7724	0.000781967	0.041715	0.0156158	5.75343e-07	1.70872e-08	0.0111518	0.0168989	0.0672871	1.37328e-08	0.00176103	5.0718e-05	NA

## Sheet: Correlation map (4b)
Supplementary material 4b. Correlation map of the inorganic elements among cases (n = 92).
		ATSDR’s priority pollutant list (2017)																			Rare earth elements and elements used in high devices
		Ag	As	Ba	Be	Cd	Co	Cu	Hg	Mn	Ni	Pb	Pd	Se	Sb	Sr	Th	U	V	Zn	Au	Bi	Ce	Dy	Er	Eu	Fe	Ga	Gd	Ho	In	La	Lu	Nb	Nd	Os	Pr	Pt	Ru	Sm	Sn	Ta	Tb	Tm	Y	Yb
ATSDR’s priority pollutant list (2017)	Ag (silver)	1	0.140675	-0.231355	0.07124	-0.00587398	0.00331907	0.0202541	0.154005	0.12198	0.230659	-6.17502e-05	0.0561569	0.135572	0.155632	-0.0996493	-0.0734056	-0.102212	0.170317	0.0867049	-0.0519867	-0.0151124	-0.18522	-0.0354562	0.135669	0.105106	0.0135233	-0.169087	-0.149911	0.0770782	0.245644	-0.199062	0.065581	-0.0388275	0.0596179	-0.0169948	0.0431959	0.177157	-0.205472	-0.0729697	-0.0568487	0.0287332	0.174027	0.117854	0.169358	0.172762
	As (arsenic)	0.140675	1	0.0900698	-0.0805634	-0.0573802	-0.000631907	-0.0437557	0.617496	-0.051092	0.0473319	0.101506	-0.170473	0.445725	0.125454	0.220273	0.150418	-0.0273723	0.146308	0.130928	0.115883	0.131064	0.0395173	0.0930803	-0.0090811	0.177517	0.159626	0.0787263	0.063983	0.00712501	0.075419	0.0368466	0.0982478	-0.0338165	0.158668	0.0976409	0.0515409	0.00789984	-0.100135	0.223519	0.019959	0.0998802	0.0573837	0.108162	0.0706351	0.033539
	Ba (barium)	-0.231355	0.0900698	1	-0.0251257	0.11214	0.196492	-0.0402879	0.114837	0.046345	-0.0485726	-0.0768923	-0.0546108	0.073594	-0.21235	0.448685	0.499875	0.365396	0.0385656	-0.100936	0.121054	0.563127	0.892129	0.353691	0.238796	0.179436	-0.0633294	0.682228	0.505735	0.0829324	-0.141137	0.201643	0.0940771	0.149662	0.34984	0.141116	0.0948359	-0.200448	0.179554	0.324724	0.0869719	-0.00357568	0.00417701	0.178557	0.228797	-0.0393112
	Be (beryllium)	0.07124	-0.0805634	-0.0251257	1	-0.0282994	-0.159122	0.00667233	-0.0297004	-0.0478829	-0.0261633	0.00900997	0.375884	-0.0124313	0.0933038	0.0731789	0.32346	0.0378899	-0.0732979	-0.0170756	-0.316563	-0.0296125	0.049431	0.199238	0.286073	0.235836	-0.125304	0.0509094	0.152416	0.348645	0.331925	-0.00882501	-0.075116	0.00137402	0.107835	-0.251348	-0.12114	0.459714	-0.43817	-0.207044	-0.216479	0.18702	0.248536	0.0588669	0.250539	0.290648
	Cd (cadmium)	-0.00587398	-0.0573802	0.11214	-0.0282994	1	0.0705424	0.0153969	-0.00693556	0.0653638	0.104998	0.287225	0.0527258	-0.0171231	0.0775309	0.0516314	0.0792517	-0.0812848	0.228297	0.123854	0.0469891	0.116003	0.0686775	0.0559052	-0.0405947	-0.196812	0.155696	0.0462217	-0.010854	0.00799636	-0.0658876	-0.191932	0.175085	-0.0912769	-0.0843248	0.16423	0.0451214	-0.119237	-0.0554352	0.0664969	0.163618	0.0711514	-0.106413	-0.0129644	0.0978843	-0.0608896
	Co (cobalt)	0.00331907	-0.000631907	0.196492	-0.159122	0.0705424	1	0.201732	0.0354022	0.407441	0.0920051	-0.215573	-0.101829	0.0589214	0.213599	0.169043	0.225978	0.270626	0.0919272	-0.120555	-0.0244208	0.267351	0.119954	0.213994	0.134742	0.0350064	-0.148205	-0.027434	0.254159	0.172265	-0.0793674	0.119927	0.0648279	0.110867	0.318237	0.22416	0.221476	-0.148471	0.0701707	0.283789	0.0882203	-0.0961735	0.0629479	0.122938	0.203336	0.213541
	Cu (copper)	0.0202541	-0.0437557	-0.0402879	0.00667233	0.0153969	0.201732	1	-0.214139	0.254658	-0.0338459	0.049859	-0.0278639	-0.104172	0.00480232	0.172618	0.201559	0.176888	0.0764284	0.014426	-0.132277	-0.0310011	0.0185719	0.215528	0.0378302	0.0517628	-0.0552533	-0.0952484	0.182174	0.107361	0.101045	0.0567304	0.183233	0.068843	0.0985844	-0.194935	0.138909	0.180008	-0.0591037	0.221885	0.0921042	0.08782	0.145725	0.122422	0.274773	0.286099
	Hg (mercury)	0.154005	0.617496	0.114837	-0.0297004	-0.00693556	0.0354022	-0.214139	1	0.060848	0.105429	0.0295763	0.0756561	0.611393	0.100463	0.125287	0.0509178	-0.0187106	0.21774	0.208236	0.202722	0.0559609	0.0685233	-0.0422006	-0.00511198	0.0857166	0.21343	0.130296	0.0739736	-0.0450403	-0.0183227	-0.177659	0.0540259	0.0537612	0.0896278	0.149332	0.0507626	-0.0757383	-0.0189819	0.062166	0.0632369	0.0738101	-0.0559195	0.013897	-0.0335605	-0.0452144
	Mn (manganese)	0.12198	-0.051092	0.046345	-0.0478829	0.0653638	0.407441	0.254658	0.060848	1	0.161862	0.0113743	-0.167184	0.0388391	0.035659	-0.0441102	0.0266922	0.165267	0.211091	0.172264	0.0550162	-0.0346042	0.0167532	-0.0245881	0.0151661	0.0857476	0.263336	-0.0161984	0.129909	0.0419481	-0.0600962	-0.0587496	0.0328473	0.00880864	0.0956863	-0.073564	0.14791	-0.137573	0.0537552	0.114368	0.060062	0.0172773	0.00884724	0.147002	0.105028	0.190684
	Ni (nickel)	0.230659	0.0473319	-0.0485726	-0.0261633	0.104998	0.0920051	-0.0338459	0.105429	0.161862	1	0.124356	-0.109413	0.0880287	0.256811	-0.110146	0.0229117	0.0557163	0.0637258	-0.00515549	-0.121492	-0.0959517	0.0288985	-0.1021	0.0134944	0.0851488	-0.0241052	0.0406506	0.0785728	-0.0319241	0.138482	0.116129	-0.0175149	-0.128216	-0.0576637	-0.0114952	-0.0552522	-0.164658	0.133904	0.0107426	0.0674992	0.0197744	0.112341	-0.086289	0.120935	-0.0433615
	Pb (lead)	-6.17502e-05	0.101506	-0.0768923	0.00900997	0.287225	-0.215573	0.049859	0.0295763	0.0113743	0.124356	1	-0.11203	-0.0186952	0.00659837	-0.0266171	0.0105982	0.0169536	0.211539	0.261995	-0.234197	-0.120031	-0.0632831	-0.0429097	-0.0114749	-0.258791	0.418461	-0.0624046	-0.00101756	-0.150389	-0.0579292	-0.110378	-0.0727593	-0.300619	-0.0378151	-0.042913	-0.142107	0.00898655	-0.0432353	-0.0091858	0.0941541	0.0463528	-0.16466	-0.0158625	0.00602626	-0.0296163
	Pd (palladium)	0.0561569	-0.170473	-0.0546108	0.375884	0.0527258	-0.101829	-0.0278639	0.0756561	-0.167184	-0.109413	-0.11203	1	0.0364977	0.0849037	0.0609562	0.202045	-0.0987804	-0.0616402	-0.0827307	-0.1468	-0.23013	0.0487464	0.176915	0.237544	0.282685	-0.158891	0.154702	0.102996	0.418169	0.145394	-0.217331	0.0840369	0.247841	0.0263262	-0.0351947	0.00370421	0.509446	-0.254893	-0.0253391	-0.12531	0.318292	0.274502	0.197108	0.139921	0.255055
	Se (selenium)	0.135572	0.445725	0.073594	-0.0124313	-0.0171231	0.0589214	-0.104172	0.611393	0.0388391	0.0880287	-0.0186952	0.0364977	1	0.164659	0.142688	0.0287424	-0.0167532	0.0602191	0.336144	0.202536	0.128317	-0.0264938	-0.0538857	0.0620001	0.0761969	0.301003	-0.0175855	-0.00370022	-0.095779	0.0968109	-0.137861	-0.13963	0.0633559	0.035865	0.0519302	-0.122456	-0.0180039	0.00858541	-0.0109582	-0.0393169	-0.0513156	0.0380323	-0.130438	-0.0148422	-0.0210389
	Sb (antimony)	0.155632	0.125454	-0.21235	0.0933038	0.0775309	0.213599	0.00480232	0.100463	0.035659	0.256811	0.00659837	0.0849037	0.164659	1	0.0210285	0.059263	0.0426273	0.00456909	0.0782709	0.0239915	-0.0286599	-0.164767	0.0829873	0.0498637	0.059891	-0.0326373	-0.0549993	0.0139183	0.110539	0.0531169	-0.148307	0.0112076	-0.0525277	-0.0487242	0.0294224	-0.0752983	0.164229	-0.0418677	0.0561827	0.0996308	0.0796702	0.0865511	-0.18431	0.0703199	0.126578
	Sr (strontium)	-0.0996493	0.220273	0.448685	0.0731789	0.0516314	0.169043	0.172618	0.125287	-0.0441102	-0.110146	-0.0266171	0.0609562	0.142688	0.0210285	1	0.427945	0.403865	0.0452841	-0.144568	0.0499761	0.325951	0.424194	0.381994	0.195915	0.16737	-0.22966	0.320762	0.389818	0.0775578	-0.121226	0.0899548	-0.0461023	0.20387	0.273847	0.150635	0.0492675	-0.0329404	-0.0376325	0.399914	-0.0653022	0.0226563	0.124239	0.127663	0.337578	0.0902362
	Th (thorium)	-0.0734056	0.150418	0.499875	0.32346	0.0792517	0.225978	0.201559	0.0509178	0.0266922	0.0229117	0.0105982	0.202045	0.0287424	0.059263	0.427945	1	0.479619	0.170523	-0.200634	-0.243183	0.327664	0.540241	0.690764	0.526731	0.451182	-0.239158	0.376881	0.581447	0.474716	0.115305	0.13626	0.179247	0.154469	0.333296	-0.00234345	0.0573214	0.23459	-0.213463	0.455977	-0.0354791	0.160404	0.307638	0.365998	0.627746	0.39999
	U (uranium)	-0.102212	-0.0273723	0.365396	0.0378899	-0.0812848	0.270626	0.176888	-0.0187106	0.165267	0.0557163	0.0169536	-0.0987804	-0.0167532	0.0426273	0.403865	0.479619	1	-0.0510913	-0.245288	-0.1391	0.205357	0.455713	0.405257	0.208425	0.102481	-0.116363	0.215758	0.448706	0.10376	-0.104229	0.188272	-0.0430535	0.112216	0.248681	-0.0462655	-0.0353111	-0.0397689	0.0807291	0.420366	-0.0138249	-0.0281354	0.15354	0.0310852	0.367424	0.203199
	V (vanadium)	0.170317	0.146308	0.0385656	-0.0732979	0.228297	0.0919272	0.0764284	0.21774	0.211091	0.0637258	0.211539	-0.0616402	0.0602191	0.00456909	0.0452841	0.170523	-0.0510913	1	0.106994	0.0466316	0.082757	0.0364342	0.107017	-0.00207385	-0.0793276	0.167305	0.0201554	-0.0770878	-0.000193182	-0.0709139	-0.0874255	0.098532	-0.110085	-0.0343454	0.0574882	0.0946144	-0.105169	-0.020466	-0.0448711	-0.0861663	0.00812012	-0.129848	0.147712	0.0451491	0.00159089
	Zn (zinc)	0.0867049	0.130928	-0.100936	-0.0170756	0.123854	-0.120555	0.014426	0.208236	0.172264	-0.00515549	0.261995	-0.0827307	0.336144	0.0782709	-0.144568	-0.200634	-0.245288	0.106994	1	0.2258	-0.0979952	-0.140561	-0.163322	-0.141884	-0.117449	0.691845	0.0263243	-0.161461	-0.251134	0.15747	-0.309794	0.0247767	-0.0764186	-0.0783897	0.0562385	-0.0129238	-0.111446	0.0883203	-0.0145879	0.297381	-0.136022	-0.184983	-0.220333	-0.19583	-0.177937
Rare earth elements and elements used in high devices	Au (gold)	-0.0519867	0.115883	0.121054	-0.316563	0.0469891	-0.0244208	-0.132277	0.202722	0.0550162	-0.121492	-0.234197	-0.1468	0.202536	0.0239915	0.0499761	-0.243183	-0.1391	0.0466316	0.2258	1	0.144694	-0.00970193	-0.0987197	-0.199051	-0.14337	0.158581	0.16812	-0.237064	-0.166161	-0.0967472	-0.0499113	0.133886	0.234484	-0.104117	0.377485	0.16076	-0.232505	0.332144	0.126141	0.219416	0.0253316	-0.0410833	-0.190245	-0.214261	-0.239724
	Bi (bismuth)	-0.0151124	0.131064	0.563127	-0.0296125	0.116003	0.267351	-0.0310011	0.0559609	-0.0346042	-0.0959517	-0.120031	-0.23013	0.128317	-0.0286599	0.325951	0.327664	0.205357	0.082757	-0.0979952	0.144694	1	0.317171	0.329438	0.157211	0.0258083	-0.109468	0.218466	0.229434	0.119987	-0.0986697	0.256566	0.066096	0.0737183	0.280929	0.249345	0.241193	-0.265692	0.170077	0.224716	0.0383617	0.0204926	0.0247376	0.0830012	0.205327	-0.0333637
	Ce (cerium)	-0.18522	0.0395173	0.892129	0.049431	0.0686775	0.119954	0.0185719	0.0685233	0.0167532	0.0288985	-0.0632831	0.0487464	-0.0264938	-0.164767	0.424194	0.540241	0.455713	0.0364342	-0.140561	-0.00970193	0.317171	1	0.404255	0.250564	0.312341	-0.127522	0.732056	0.601078	0.101794	-0.0865777	0.202229	0.0929551	0.108971	0.308695	0.00903269	0.0589391	-0.051399	0.0444684	0.340961	0.0373904	0.0348937	0.14238	0.200817	0.277608	0.0633171
	Dy (dysprosium)	-0.0354562	0.0930803	0.353691	0.199238	0.0559052	0.213994	0.215528	-0.0422006	-0.0245881	-0.1021	-0.0429097	0.176915	-0.0538857	0.0829873	0.381994	0.690764	0.405257	0.107017	-0.163322	-0.0987197	0.329438	0.404255	1	0.487278	0.459674	-0.231352	0.309764	0.483875	0.59033	0.0889531	0.185646	0.197437	0.167944	0.400295	-0.057835	0.246681	0.219167	-0.16127	0.376747	-0.0321881	0.066762	0.364809	0.392548	0.656258	0.438901
	Er (erbium)	0.135669	-0.0090811	0.238796	0.286073	-0.0405947	0.134742	0.0378302	-0.00511198	0.0151661	0.0134944	-0.0114749	0.237544	0.0620001	0.0498637	0.195915	0.526731	0.208425	-0.00207385	-0.141884	-0.199051	0.157211	0.250564	0.487278	1	0.374772	-0.240773	0.234348	0.359598	0.527087	0.0692106	0.140345	0.193914	0.0836649	0.390789	-0.0847358	0.129851	0.374628	-0.263857	0.26309	-0.25241	0.0234249	0.488274	0.41247	0.527474	0.493022
	Eu (europium)	0.105106	0.177517	0.179436	0.235836	-0.196812	0.0350064	0.0517628	0.0857166	0.0857476	0.0851488	-0.258791	0.282685	0.0761969	0.059891	0.16737	0.451182	0.102481	-0.0793276	-0.117449	-0.14337	0.0258083	0.312341	0.459674	0.374772	1	-0.216045	0.332263	0.412814	0.498714	0.248752	0.173454	0.0670757	0.0839604	0.251004	-0.130614	0.20553	0.392826	-0.262559	0.314966	-0.0462212	0.173682	0.415273	0.233769	0.396883	0.46143
	Fe (iron)	0.0135233	0.159626	-0.0633294	-0.125304	0.155696	-0.148205	-0.0552533	0.21343	0.263336	-0.0241052	0.418461	-0.158891	0.301003	-0.0326373	-0.22966	-0.239158	-0.116363	0.167305	0.691845	0.158581	-0.109468	-0.127522	-0.231352	-0.240773	-0.216045	1	-0.149022	-0.215415	-0.32243	0.0243068	-0.245665	-0.0128371	-0.294831	-0.128144	-0.0583733	-0.0370759	-0.179762	0.120658	-0.0584131	0.0854307	-0.17628	-0.246567	-0.127987	-0.268846	-0.0970719
	Ga (gallium)	-0.169087	0.0787263	0.682228	0.0509094	0.0462217	-0.027434	-0.0952484	0.130296	-0.0161984	0.0406506	-0.0624046	0.154702	-0.0175855	-0.0549993	0.320762	0.376881	0.215758	0.0201554	0.0263243	0.16812	0.218466	0.732056	0.309764	0.234348	0.332263	-0.149022	1	0.440997	0.0990022	-0.0305763	0.17453	0.153628	0.277145	0.232456	0.229493	0.0236743	-0.0335724	0.205888	0.281839	0.251653	0.140862	0.151235	0.0519963	0.198859	-0.0589552
	Gd (gadolinium)	-0.149911	0.063983	0.505735	0.152416	-0.010854	0.254159	0.182174	0.0739736	0.129909	0.0785728	-0.00101756	0.102996	-0.00370022	0.0139183	0.389818	0.581447	0.448706	-0.0770878	-0.161461	-0.237064	0.229434	0.601078	0.483875	0.359598	0.412814	-0.215415	0.440997	1	0.33767	0.0572045	0.226686	0.0386212	0.150488	0.354816	0.0253572	0.129848	0.197536	-0.155129	0.427755	-0.066419	0.121383	0.39636	0.278016	0.451267	0.357232
	Ho (holmium)	0.0770782	0.00712501	0.0829324	0.348645	0.00799636	0.172265	0.107361	-0.0450403	0.0419481	-0.0319241	-0.150389	0.418169	-0.095779	0.110539	0.0775578	0.474716	0.10376	-0.000193182	-0.251134	-0.166161	0.119987	0.101794	0.59033	0.527087	0.498714	-0.32243	0.0990022	0.33767	1	0.231593	0.162633	0.133838	0.0375896	0.437898	-0.0902953	0.368336	0.476635	-0.335394	0.225919	-0.158724	0.288977	0.447357	0.479404	0.547078	0.472326
	In (indium)	0.245644	0.075419	-0.141137	0.331925	-0.0658876	-0.0793674	0.101045	-0.0183227	-0.0600962	0.138482	-0.0579292	0.145394	0.0968109	0.0531169	-0.121226	0.115305	-0.104229	-0.0709139	0.15747	-0.0967472	-0.0986697	-0.0865777	0.0889531	0.0692106	0.248752	0.0243068	-0.0305763	0.0572045	0.231593	1	-0.163762	0.0651055	-0.194326	-0.0236992	-0.181162	0.119179	0.405128	-0.264633	-0.165267	0.18625	0.0576056	0.306519	-0.00359816	0.148945	0.257344
	La (lanthanum)	-0.199062	0.0368466	0.201643	-0.00882501	-0.191932	0.119927	0.0567304	-0.177659	-0.0587496	0.116129	-0.110378	-0.217331	-0.137861	-0.148307	0.0899548	0.13626	0.188272	-0.0874255	-0.309794	-0.0499113	0.256566	0.202229	0.185646	0.140345	0.173454	-0.245665	0.17453	0.226686	0.162633	-0.163762	1	0.0226663	-0.0280739	0.24374	-0.074118	0.243158	-0.161877	0.224868	0.228853	-0.041124	0.0256217	0.131037	0.203815	0.201555	-0.0226132
	Lu (lutetium)	0.065581	0.0982478	0.0940771	-0.075116	0.175085	0.0648279	0.183233	0.0540259	0.0328473	-0.0175149	-0.0727593	0.0840369	-0.13963	0.0112076	-0.0461023	0.179247	-0.0430535	0.098532	0.0247767	0.133886	0.066096	0.0929551	0.197437	0.193914	0.0670757	-0.0128371	0.153628	0.0386212	0.133838	0.0651055	0.0226663	1	0.123495	0.127023	0.107809	0.171079	0.0665736	-0.0798578	0.219223	0.117314	0.00519214	0.32072	0.341208	0.152982	0.207981
	Nb (niobium)	-0.0388275	-0.0338165	0.149662	0.00137402	-0.0912769	0.110867	0.068843	0.0537612	0.00880864	-0.128216	-0.300619	0.247841	0.0633559	-0.0525277	0.20387	0.154469	0.112216	-0.110085	-0.0764186	0.234484	0.0737183	0.108971	0.167944	0.0836649	0.0839604	-0.294831	0.277145	0.150488	0.0375896	-0.194326	-0.0280739	0.123495	1	0.0640063	0.368849	0.0947524	-0.0274505	0.148499	0.186963	0.145331	0.236439	0.0493484	-0.0520839	0.195837	-0.0305659
	Nd (neodymium)	0.0596179	0.158668	0.34984	0.107835	-0.0843248	0.318237	0.0985844	0.0896278	0.0956863	-0.0576637	-0.0378151	0.0263262	0.035865	-0.0487242	0.273847	0.333296	0.248681	-0.0343454	-0.0783897	-0.104117	0.280929	0.308695	0.400295	0.390789	0.251004	-0.128144	0.232456	0.354816	0.437898	-0.0236992	0.24374	0.127023	0.0640063	1	0.0509283	0.323946	0.00117175	-0.0517709	0.400606	-0.0467255	0.0438583	0.183583	0.401371	0.444711	0.344153
	Os (osmium)	-0.0169948	0.0976409	0.141116	-0.251348	0.16423	0.22416	-0.194935	0.149332	-0.073564	-0.0114952	-0.042913	-0.0351947	0.0519302	0.0294224	0.150635	-0.00234345	-0.0462655	0.0574882	0.0562385	0.377485	0.249345	0.00903269	-0.057835	-0.0847358	-0.130614	-0.0583733	0.229493	0.0253572	-0.0902953	-0.181162	-0.074118	0.107809	0.368849	0.0509283	1	0.0975868	-0.295307	0.278634	0.133626	0.225162	0.00240462	-0.136266	-0.0591829	-0.0488052	-0.212776
	Pr (praseodymium)	0.0431959	0.0515409	0.0948359	-0.12114	0.0451214	0.221476	0.138909	0.0507626	0.14791	-0.0552522	-0.142107	0.00370421	-0.122456	-0.0752983	0.0492675	0.0573214	-0.0353111	0.0946144	-0.0129238	0.16076	0.241193	0.0589391	0.246681	0.129851	0.20553	-0.0370759	0.0236743	0.129848	0.368336	0.119179	0.243158	0.171079	0.0947524	0.323946	0.0975868	1	0.000605035	-0.105125	0.225639	0.185942	0.0890448	0.194092	0.31172	0.237653	0.251444
	Pt (platinum)	0.177157	0.00789984	-0.200448	0.459714	-0.119237	-0.148471	0.180008	-0.0757383	-0.137573	-0.164658	0.00898655	0.509446	-0.0180039	0.164229	-0.0329404	0.23459	-0.0397689	-0.105169	-0.111446	-0.232505	-0.265692	-0.051399	0.219167	0.374628	0.392826	-0.179762	-0.0335724	0.197536	0.476635	0.405128	-0.161877	0.0665736	-0.0274505	0.00117175	-0.295307	0.000605035	1	-0.58357	-0.0391949	-0.192856	0.180491	0.495427	0.194186	0.173115	0.49358
	Ru (ruthenium)	-0.205472	-0.100135	0.179554	-0.43817	-0.0554352	0.0701707	-0.0591037	-0.0189819	0.0537552	0.133904	-0.0432353	-0.254893	0.00858541	-0.0418677	-0.0376325	-0.213463	0.0807291	-0.020466	0.0883203	0.332144	0.170077	0.0444684	-0.16127	-0.263857	-0.262559	0.120658	0.205888	-0.155129	-0.335394	-0.264633	0.224868	-0.0798578	0.148499	-0.0517709	0.278634	-0.105125	-0.58357	1	0.0268353	0.305707	-0.230073	-0.352467	-0.255059	-0.23304	-0.546808
	Sm (samarium)	-0.0729697	0.223519	0.324724	-0.207044	0.0664969	0.283789	0.221885	0.062166	0.114368	0.0107426	-0.0091858	-0.0253391	-0.0109582	0.0561827	0.399914	0.455977	0.420366	-0.0448711	-0.0145879	0.126141	0.224716	0.340961	0.376747	0.26309	0.314966	-0.0584131	0.281839	0.427755	0.225919	-0.165267	0.228853	0.219223	0.186963	0.400606	0.133626	0.225639	-0.0391949	0.0268353	1	0.132501	0.0382461	0.233697	0.208595	0.449705	0.263504
	Sn (tin)	-0.0568487	0.019959	0.0869719	-0.216479	0.163618	0.0882203	0.0921042	0.0632369	0.060062	0.0674992	0.0941541	-0.12531	-0.0393169	0.0996308	-0.0653022	-0.0354791	-0.0138249	-0.0861663	0.297381	0.219416	0.0383617	0.0373904	-0.0321881	-0.25241	-0.0462212	0.0854307	0.251653	-0.066419	-0.158724	0.18625	-0.041124	0.117314	0.145331	-0.0467255	0.225162	0.185942	-0.192856	0.305707	0.132501	1	-0.041444	-0.259213	-0.225135	-0.0638382	-0.248537
	Ta (tantalum)	0.0287332	0.0998802	-0.00357568	0.18702	0.0711514	-0.0961735	0.08782	0.0738101	0.0172773	0.0197744	0.0463528	0.318292	-0.0513156	0.0796702	0.0226563	0.160404	-0.0281354	0.00812012	-0.136022	0.0253316	0.0204926	0.0348937	0.066762	0.0234249	0.173682	-0.17628	0.140862	0.121383	0.288977	0.0576056	0.0256217	0.00519214	0.236439	0.0438583	0.00240462	0.0890448	0.180491	-0.230073	0.0382461	-0.041444	1	0.127176	0.109654	0.24129	0.191613
	Tb (terbium)	0.174027	0.0573837	0.00417701	0.248536	-0.106413	0.0629479	0.145725	-0.0559195	0.00884724	0.112341	-0.16466	0.274502	0.0380323	0.0865511	0.124239	0.307638	0.15354	-0.129848	-0.184983	-0.0410833	0.0247376	0.14238	0.364809	0.488274	0.415273	-0.246567	0.151235	0.39636	0.447357	0.306519	0.131037	0.32072	0.0493484	0.183583	-0.136266	0.194092	0.495427	-0.352467	0.233697	-0.259213	0.127176	1	0.285365	0.325014	0.549832
	Tm (thulium)	0.117854	0.108162	0.178557	0.0588669	-0.0129644	0.122938	0.122422	0.013897	0.147002	-0.086289	-0.0158625	0.197108	-0.130438	-0.18431	0.127663	0.365998	0.0310852	0.147712	-0.220333	-0.190245	0.0830012	0.200817	0.392548	0.41247	0.233769	-0.127987	0.0519963	0.278016	0.479404	-0.00359816	0.203815	0.341208	-0.0520839	0.401371	-0.0591829	0.31172	0.194186	-0.255059	0.208595	-0.225135	0.109654	0.285365	1	0.322924	0.321779
	Y (yttrium)	0.169358	0.0706351	0.228797	0.250539	0.0978843	0.203336	0.274773	-0.0335605	0.105028	0.120935	0.00602626	0.139921	-0.0148422	0.0703199	0.337578	0.627746	0.367424	0.0451491	-0.19583	-0.214261	0.205327	0.277608	0.656258	0.527474	0.396883	-0.268846	0.198859	0.451267	0.547078	0.148945	0.201555	0.152982	0.195837	0.444711	-0.0488052	0.237653	0.173115	-0.23304	0.449705	-0.0638382	0.24129	0.325014	0.322924	1	0.409405
	Yb (ytterbium)	0.172762	0.033539	-0.0393112	0.290648	-0.0608896	0.213541	0.286099	-0.0452144	0.190684	-0.0433615	-0.0296163	0.255055	-0.0210389	0.126578	0.0902362	0.39999	0.203199	0.00159089	-0.177937	-0.239724	-0.0333637	0.0633171	0.438901	0.493022	0.46143	-0.0970719	-0.0589552	0.357232	0.472326	0.257344	-0.0226132	0.207981	-0.0305659	0.344153	-0.212776	0.251444	0.49358	-0.546808	0.263504	-0.248537	0.191613	0.549832	0.321779	0.409405	1
		Legend
			0.10 — 0.25			-0.10 — -0.25
			0.26 — 0.50			-0.26 — -0.50
			0.51 — 0.75			-0.51 — -0.75
			0.76 — 0.99			-0.76 — -0.99
